# Supplementary material for: Defense systems and horizontal gene transfer in bacteria
Source: bioRxiv. 2024 Feb 9:2024.02.09.579689. Preprint. [Version 1] doi: 10.1101/2024.02.09.579689 (PMC10896350; doi:10.1101/2024.02.09.579689)
Supplement: Supplement 2 [file media-2.xlsx]

## Sheet: Supplementary Table 1
Supplementary Table 1. Assembly IDs of the dereplicated set of 2,546 bacterial genomes.
Assembly ID	Species
GCF_000069245.1	Acinetobacter baumannii
GCF_000186665.3	Acinetobacter baumannii
GCF_000188215.1	Acinetobacter baumannii
GCF_000226275.2	Acinetobacter baumannii
GCF_000302575.1	Acinetobacter baumannii
GCF_000419425.1	Acinetobacter baumannii
GCF_000498375.2	Acinetobacter baumannii
GCF_000505685.1	Acinetobacter baumannii
GCF_000746605.1	Acinetobacter baumannii
GCF_000746645.1	Acinetobacter baumannii
GCF_000761175.1	Acinetobacter baumannii
GCF_000794125.2	Acinetobacter baumannii
GCF_000814345.1	Acinetobacter baumannii
GCF_000828795.1	Acinetobacter baumannii
GCF_000828935.1	Acinetobacter baumannii
GCF_001077555.2	Acinetobacter baumannii
GCF_001077655.1	Acinetobacter baumannii
GCF_001077965.2	Acinetobacter baumannii
GCF_001261895.2	Acinetobacter baumannii
GCF_001399655.1	Acinetobacter baumannii
GCF_001457535.1	Acinetobacter baumannii
GCF_001543995.1	Acinetobacter baumannii
GCF_001573065.1	Acinetobacter baumannii
GCF_001573085.1	Acinetobacter baumannii
GCF_001573105.1	Acinetobacter baumannii
GCF_001573125.1	Acinetobacter baumannii
GCF_001636235.1	Acinetobacter baumannii
GCF_001674475.2	Acinetobacter baumannii
GCF_001721705.1	Acinetobacter baumannii
GCF_001806385.1	Acinetobacter baumannii
GCF_001806405.1	Acinetobacter baumannii
GCF_001806445.1	Acinetobacter baumannii
GCF_001806485.1	Acinetobacter baumannii
GCF_001895125.2	Acinetobacter baumannii
GCF_001896005.1	Acinetobacter baumannii
GCF_001908295.1	Acinetobacter baumannii
GCF_002082645.1	Acinetobacter baumannii
GCF_002082685.1	Acinetobacter baumannii
GCF_002082805.1	Acinetobacter baumannii
GCF_002082825.1	Acinetobacter baumannii
GCF_002504145.1	Acinetobacter baumannii
GCF_002753915.1	Acinetobacter baumannii
GCF_002803025.2	Acinetobacter baumannii
GCF_002902885.1	Acinetobacter baumannii
GCF_002947415.1	Acinetobacter baumannii
GCF_002947845.1	Acinetobacter baumannii
GCF_002948925.1	Acinetobacter baumannii
GCF_002996805.1	Acinetobacter baumannii
GCF_002999195.2	Acinetobacter baumannii
GCF_003010675.1	Acinetobacter baumannii
GCF_003181015.1	Acinetobacter baumannii
GCF_003296225.1	Acinetobacter baumannii
GCF_003345235.1	Acinetobacter baumannii
GCF_003431385.1	Acinetobacter baumannii
GCF_003431865.1	Acinetobacter baumannii
GCF_003522665.1	Acinetobacter baumannii
GCF_003522705.1	Acinetobacter baumannii
GCF_003522845.1	Acinetobacter baumannii
GCF_003591615.1	Acinetobacter baumannii
GCF_003812065.1	Acinetobacter baumannii
GCF_003812245.1	Acinetobacter baumannii
GCF_003812385.1	Acinetobacter baumannii
GCF_003812485.1	Acinetobacter baumannii
GCF_004028375.1	Acinetobacter baumannii
GCF_004136355.1	Acinetobacter baumannii
GCF_004194555.1	Acinetobacter baumannii
GCF_004564095.1	Acinetobacter baumannii
GCF_004564115.1	Acinetobacter baumannii
GCF_004758865.1	Acinetobacter baumannii
GCF_004768705.1	Acinetobacter baumannii
GCF_005280375.1	Acinetobacter baumannii
GCF_005280435.1	Acinetobacter baumannii
GCF_005280675.1	Acinetobacter baumannii
GCF_005280695.1	Acinetobacter baumannii
GCF_005280715.1	Acinetobacter baumannii
GCF_005518095.1	Acinetobacter baumannii
GCF_005519135.2	Acinetobacter baumannii
GCF_006385075.1	Acinetobacter baumannii
GCF_007107525.1	Acinetobacter baumannii
GCF_007221455.1	Acinetobacter baumannii
GCF_008124045.1	Acinetobacter baumannii
GCF_008632635.1	Acinetobacter baumannii
GCF_008802935.1	Acinetobacter baumannii
GCF_008931365.1	Acinetobacter baumannii
GCF_009455505.1	Acinetobacter baumannii
GCF_009497995.1	Acinetobacter baumannii
GCF_009740145.1	Acinetobacter baumannii
GCF_009833005.1	Acinetobacter baumannii
GCF_012272775.1	Acinetobacter baumannii
GCF_012931605.1	Acinetobacter baumannii
GCF_012931645.1	Acinetobacter baumannii
GCF_012931665.1	Acinetobacter baumannii
GCF_012935005.1	Acinetobacter baumannii
GCF_012935105.1	Acinetobacter baumannii
GCF_012935125.1	Acinetobacter baumannii
GCF_012974585.1	Acinetobacter baumannii
GCF_012974845.1	Acinetobacter baumannii
GCF_013305465.1	Acinetobacter baumannii
GCF_013377175.1	Acinetobacter baumannii
GCF_013394265.1	Acinetobacter baumannii
GCF_013394285.1	Acinetobacter baumannii
GCF_013416255.1	Acinetobacter baumannii
GCF_013416275.1	Acinetobacter baumannii
GCF_013787185.1	Acinetobacter baumannii
GCF_014159355.1	Acinetobacter baumannii
GCF_014169655.1	Acinetobacter baumannii
GCF_014267385.1	Acinetobacter baumannii
GCF_014322245.1	Acinetobacter baumannii
GCF_014874575.1	Acinetobacter baumannii
GCF_015571935.1	Acinetobacter baumannii
GCF_015870765.1	Acinetobacter baumannii
GCF_015910475.1	Acinetobacter baumannii
GCF_016864295.1	Acinetobacter baumannii
GCF_016864315.2	Acinetobacter baumannii
GCF_016864335.2	Acinetobacter baumannii
GCF_016864915.1	Acinetobacter baumannii
GCF_016865465.1	Acinetobacter baumannii
GCF_016903135.1	Acinetobacter baumannii
GCF_016903215.1	Acinetobacter baumannii
GCF_017098185.2	Acinetobacter baumannii
GCF_017098225.2	Acinetobacter baumannii
GCF_017639875.1	Acinetobacter baumannii
GCF_017726575.1	Acinetobacter baumannii
GCF_017753625.1	Acinetobacter baumannii
GCF_018135585.1	Acinetobacter baumannii
GCF_018808925.1	Acinetobacter baumannii
GCF_018831125.1	Acinetobacter baumannii
GCF_018831465.1	Acinetobacter baumannii
GCF_018831485.1	Acinetobacter baumannii
GCF_019076685.1	Acinetobacter baumannii
GCF_019703285.1	Acinetobacter baumannii
GCF_019903155.1	Acinetobacter baumannii
GCF_019903195.1	Acinetobacter baumannii
GCF_019903235.1	Acinetobacter baumannii
GCF_019997865.1	Acinetobacter baumannii
GCF_020271605.1	Acinetobacter baumannii
GCF_020810655.1	Acinetobacter baumannii
GCF_020911985.1	Acinetobacter baumannii
GCF_020912005.1	Acinetobacter baumannii
GCF_020985285.1	Acinetobacter baumannii
GCF_021729465.1	Acinetobacter baumannii
GCF_021730415.1	Acinetobacter baumannii
GCF_021899715.1	Acinetobacter baumannii
GCF_022107375.1	Acinetobacter baumannii
GCF_022369275.1	Acinetobacter baumannii
GCF_022369355.1	Acinetobacter baumannii
GCF_022459075.1	Acinetobacter baumannii
GCF_022459135.1	Acinetobacter baumannii
GCF_022459175.1	Acinetobacter baumannii
GCF_022459415.1	Acinetobacter baumannii
GCF_022459875.1	Acinetobacter baumannii
GCF_022460015.1	Acinetobacter baumannii
GCF_022460155.2	Acinetobacter baumannii
GCF_022460295.1	Acinetobacter baumannii
GCF_022460435.2	Acinetobacter baumannii
GCF_022461025.2	Acinetobacter baumannii
GCF_022466815.1	Acinetobacter baumannii
GCF_022467435.1	Acinetobacter baumannii
GCF_022467655.1	Acinetobacter baumannii
GCF_022467975.1	Acinetobacter baumannii
GCF_022468295.1	Acinetobacter baumannii
GCF_022468565.1	Acinetobacter baumannii
GCF_022468645.2	Acinetobacter baumannii
GCF_022468795.1	Acinetobacter baumannii
GCF_022468985.2	Acinetobacter baumannii
GCF_022548575.1	Acinetobacter baumannii
GCF_022605145.1	Acinetobacter baumannii
GCF_022811905.1	Acinetobacter baumannii
GCF_022916135.1	Acinetobacter baumannii
GCF_023517235.1	Acinetobacter baumannii
GCF_023809625.1	Acinetobacter baumannii
GCF_023981045.1	Acinetobacter baumannii
GCF_024138435.1	Acinetobacter baumannii
GCF_024139015.1	Acinetobacter baumannii
GCF_024139035.1	Acinetobacter baumannii
GCF_024139055.1	Acinetobacter baumannii
GCF_024139095.1	Acinetobacter baumannii
GCF_024172225.1	Acinetobacter baumannii
GCF_024205285.1	Acinetobacter baumannii
GCF_024426665.1	Acinetobacter baumannii
GCF_024732425.1	Acinetobacter baumannii
GCF_024749385.1	Acinetobacter baumannii
GCF_024749405.1	Acinetobacter baumannii
GCF_024749425.1	Acinetobacter baumannii
GCF_024749445.1	Acinetobacter baumannii
GCF_024749465.1	Acinetobacter baumannii
GCF_024749485.1	Acinetobacter baumannii
GCF_024749505.1	Acinetobacter baumannii
GCF_024749525.1	Acinetobacter baumannii
GCF_024749545.1	Acinetobacter baumannii
GCF_024749605.1	Acinetobacter baumannii
GCF_024749625.1	Acinetobacter baumannii
GCF_024749645.1	Acinetobacter baumannii
GCF_024922185.1	Acinetobacter baumannii
GCF_025258765.1	Acinetobacter baumannii
GCF_025264005.1	Acinetobacter baumannii
GCF_025854095.1	Acinetobacter baumannii
GCF_026062515.1	Acinetobacter baumannii
GCF_026194635.2	Acinetobacter baumannii
GCF_026409185.1	Acinetobacter baumannii
GCF_027239995.1	Acinetobacter baumannii
GCF_027558855.1	Acinetobacter baumannii
GCF_028583465.1	Acinetobacter baumannii
GCF_028583505.1	Acinetobacter baumannii
GCF_028634015.1	Acinetobacter baumannii
GCF_028753295.1	Acinetobacter baumannii
GCF_029459635.1	Acinetobacter baumannii
GCF_029582015.1	Acinetobacter baumannii
GCF_029674805.1	Acinetobacter baumannii
GCF_029713765.1	Acinetobacter baumannii
GCF_029713845.1	Acinetobacter baumannii
GCF_029713865.1	Acinetobacter baumannii
GCF_029713905.1	Acinetobacter baumannii
GCF_029713965.1	Acinetobacter baumannii
GCF_029714045.1	Acinetobacter baumannii
GCF_029714105.1	Acinetobacter baumannii
GCF_029774335.1	Acinetobacter baumannii
GCF_029909475.1	Acinetobacter baumannii
GCF_029931545.1	Acinetobacter baumannii
GCF_030168265.1	Acinetobacter baumannii
GCF_030413705.1	Acinetobacter baumannii
GCF_030585405.1	Acinetobacter baumannii
GCF_900088705.1	Acinetobacter baumannii
GCF_900093475.1	Acinetobacter baumannii
GCF_000011865.1	Campylobacter jejuni
GCF_000015525.1	Campylobacter jejuni
GCF_000025425.1	Campylobacter jejuni
GCF_000171795.2	Campylobacter jejuni
GCF_000184205.1	Campylobacter jejuni
GCF_000302555.5	Campylobacter jejuni
GCF_000430385.1	Campylobacter jejuni
GCF_000466065.2	Campylobacter jejuni
GCF_000466925.3	Campylobacter jejuni
GCF_000632435.1	Campylobacter jejuni
GCF_000737085.1	Campylobacter jejuni
GCF_000759575.2	Campylobacter jejuni
GCF_000772225.1	Campylobacter jejuni
GCF_000835285.1	Campylobacter jejuni
GCF_000835305.1	Campylobacter jejuni
GCF_000835345.1	Campylobacter jejuni
GCF_000934305.1	Campylobacter jejuni
GCF_001506245.1	Campylobacter jejuni
GCF_001563565.1	Campylobacter jejuni
GCF_001587015.1	Campylobacter jejuni
GCF_001587035.1	Campylobacter jejuni
GCF_001686905.1	Campylobacter jejuni
GCF_001717625.1	Campylobacter jejuni
GCF_001721965.1	Campylobacter jejuni
GCF_001721985.1	Campylobacter jejuni
GCF_001865395.1	Campylobacter jejuni
GCF_001865415.1	Campylobacter jejuni
GCF_001865435.1	Campylobacter jejuni
GCF_001865595.1	Campylobacter jejuni
GCF_001870085.1	Campylobacter jejuni
GCF_001870105.1	Campylobacter jejuni
GCF_001951235.1	Campylobacter jejuni
GCF_001951275.1	Campylobacter jejuni
GCF_001951315.1	Campylobacter jejuni
GCF_002101355.1	Campylobacter jejuni
GCF_002209045.1	Campylobacter jejuni
GCF_002209065.1	Campylobacter jejuni
GCF_002224325.1	Campylobacter jejuni
GCF_002224385.1	Campylobacter jejuni
GCF_002234455.1	Campylobacter jejuni
GCF_002587105.1	Campylobacter jejuni
GCF_003030185.1	Campylobacter jejuni
GCF_003060725.1	Campylobacter jejuni
GCF_003060785.1	Campylobacter jejuni
GCF_003368045.1	Campylobacter jejuni
GCF_003368085.1	Campylobacter jejuni
GCF_003368105.1	Campylobacter jejuni
GCF_003368145.1	Campylobacter jejuni
GCF_003368165.1	Campylobacter jejuni
GCF_003368185.1	Campylobacter jejuni
GCF_003368205.1	Campylobacter jejuni
GCF_003368225.1	Campylobacter jejuni
GCF_003368245.1	Campylobacter jejuni
GCF_003950275.1	Campylobacter jejuni
GCF_003971585.1	Campylobacter jejuni
GCF_003999645.1	Campylobacter jejuni
GCF_004328905.1	Campylobacter jejuni
GCF_004924295.1	Campylobacter jejuni
GCF_007107025.1	Campylobacter jejuni
GCF_007431745.1	Campylobacter jejuni
GCF_008386335.1	Campylobacter jejuni
GCF_008727335.1	Campylobacter jejuni
GCF_008727415.1	Campylobacter jejuni
GCF_008727435.1	Campylobacter jejuni
GCF_008727455.1	Campylobacter jejuni
GCF_009498375.1	Campylobacter jejuni
GCF_009649035.1	Campylobacter jejuni
GCF_012220765.1	Campylobacter jejuni
GCF_012220945.1	Campylobacter jejuni
GCF_012224585.1	Campylobacter jejuni
GCF_012224765.1	Campylobacter jejuni
GCF_012225225.1	Campylobacter jejuni
GCF_012889415.1	Campylobacter jejuni
GCF_012889595.1	Campylobacter jejuni
GCF_012889735.1	Campylobacter jejuni
GCF_012890095.1	Campylobacter jejuni
GCF_012897395.1	Campylobacter jejuni
GCF_012897855.1	Campylobacter jejuni
GCF_012898015.1	Campylobacter jejuni
GCF_013389555.1	Campylobacter jejuni
GCF_013389575.1	Campylobacter jejuni
GCF_013393785.1	Campylobacter jejuni
GCF_013393805.1	Campylobacter jejuni
GCF_013466015.1	Campylobacter jejuni
GCF_014082005.1	Campylobacter jejuni
GCF_014151305.1	Campylobacter jejuni
GCF_014151465.1	Campylobacter jejuni
GCF_014151665.1	Campylobacter jejuni
GCF_014151825.1	Campylobacter jejuni
GCF_014151925.1	Campylobacter jejuni
GCF_014152105.1	Campylobacter jejuni
GCF_014152305.1	Campylobacter jejuni
GCF_014152385.1	Campylobacter jejuni
GCF_014152565.1	Campylobacter jejuni
GCF_015245165.1	Campylobacter jejuni
GCF_016458865.1	Campylobacter jejuni
GCF_017351955.1	Campylobacter jejuni
GCF_017352015.1	Campylobacter jejuni
GCF_017356785.1	Campylobacter jejuni
GCF_017356845.1	Campylobacter jejuni
GCF_017356865.1	Campylobacter jejuni
GCF_017356925.1	Campylobacter jejuni
GCF_017357025.1	Campylobacter jejuni
GCF_017357085.1	Campylobacter jejuni
GCF_018176755.1	Campylobacter jejuni
GCF_018885125.1	Campylobacter jejuni
GCF_018885205.1	Campylobacter jejuni
GCF_018885225.1	Campylobacter jejuni
GCF_019056415.1	Campylobacter jejuni
GCF_019056455.1	Campylobacter jejuni
GCF_019754215.1	Campylobacter jejuni
GCF_020719015.1	Campylobacter jejuni
GCF_020719145.1	Campylobacter jejuni
GCF_020736145.1	Campylobacter jejuni
GCF_022220265.1	Campylobacter jejuni
GCF_022220305.1	Campylobacter jejuni
GCF_022220325.1	Campylobacter jejuni
GCF_022220365.1	Campylobacter jejuni
GCF_024181005.1	Campylobacter jejuni
GCF_024181745.1	Campylobacter jejuni
GCF_024333985.1	Campylobacter jejuni
GCF_024334025.1	Campylobacter jejuni
GCF_024334045.1	Campylobacter jejuni
GCF_025200945.1	Campylobacter jejuni
GCF_025232125.1	Campylobacter jejuni
GCF_025232205.1	Campylobacter jejuni
GCF_025232235.1	Campylobacter jejuni
GCF_025232255.1	Campylobacter jejuni
GCF_025232295.1	Campylobacter jejuni
GCF_025232315.1	Campylobacter jejuni
GCF_025232335.1	Campylobacter jejuni
GCF_025232355.1	Campylobacter jejuni
GCF_025232495.1	Campylobacter jejuni
GCF_025232515.1	Campylobacter jejuni
GCF_025232535.1	Campylobacter jejuni
GCF_025232555.1	Campylobacter jejuni
GCF_025232575.1	Campylobacter jejuni
GCF_025232595.1	Campylobacter jejuni
GCF_025232615.1	Campylobacter jejuni
GCF_025790865.1	Campylobacter jejuni
GCF_029025025.1	Campylobacter jejuni
GCF_030035245.1	Campylobacter jejuni
GCF_030035265.1	Campylobacter jejuni
GCF_030035285.1	Campylobacter jejuni
GCF_030035305.1	Campylobacter jejuni
GCF_030035325.1	Campylobacter jejuni
GCF_030035345.1	Campylobacter jejuni
GCF_030035405.1	Campylobacter jejuni
GCF_030664655.1	Campylobacter jejuni
GCF_030664675.1	Campylobacter jejuni
GCF_030664695.1	Campylobacter jejuni
GCF_900638165.1	Campylobacter jejuni
GCF_900638185.1	Campylobacter jejuni
GCF_900638195.1	Campylobacter jejuni
GCF_900638225.1	Campylobacter jejuni
GCF_900638235.1	Campylobacter jejuni
GCF_900638285.1	Campylobacter jejuni
GCF_912579705.1	Campylobacter jejuni
GCF_949282045.1	Campylobacter jejuni
GCF_949282065.1	Campylobacter jejuni
GCF_000017745.1	Escherichia coli
GCF_000027125.1	Escherichia coli
GCF_000167875.2	Escherichia coli
GCF_000464955.2	Escherichia coli
GCF_000599645.1	Escherichia coli
GCF_000599665.1	Escherichia coli
GCF_000801165.1	Escherichia coli
GCF_000986765.1	Escherichia coli
GCF_001007915.1	Escherichia coli
GCF_001558295.2	Escherichia coli
GCF_001660565.1	Escherichia coli
GCF_001677475.2	Escherichia coli
GCF_001677515.1	Escherichia coli
GCF_001678925.1	Escherichia coli
GCF_001678965.1	Escherichia coli
GCF_001679985.1	Escherichia coli
GCF_001721225.1	Escherichia coli
GCF_001886755.1	Escherichia coli
GCF_001886935.1	Escherichia coli
GCF_001900315.1	Escherichia coli
GCF_001900375.1	Escherichia coli
GCF_001900435.1	Escherichia coli
GCF_001900495.1	Escherichia coli
GCF_001900555.1	Escherichia coli
GCF_001900575.1	Escherichia coli
GCF_001900775.1	Escherichia coli
GCF_001900905.1	Escherichia coli
GCF_001900925.1	Escherichia coli
GCF_001901085.1	Escherichia coli
GCF_001901125.1	Escherichia coli
GCF_001901145.1	Escherichia coli
GCF_001901315.1	Escherichia coli
GCF_001901445.1	Escherichia coli
GCF_001901465.1	Escherichia coli
GCF_002056065.1	Escherichia coli
GCF_002057355.1	Escherichia coli
GCF_002058765.1	Escherichia coli
GCF_002163935.1	Escherichia coli
GCF_002196495.1	Escherichia coli
GCF_002211725.1	Escherichia coli
GCF_002237305.1	Escherichia coli
GCF_002310555.1	Escherichia coli
GCF_002310635.1	Escherichia coli
GCF_002494365.2	Escherichia coli
GCF_002741255.1	Escherichia coli
GCF_002741315.1	Escherichia coli
GCF_002741555.1	Escherichia coli
GCF_002741595.1	Escherichia coli
GCF_002803805.1	Escherichia coli
GCF_002812545.1	Escherichia coli
GCF_002853655.1	Escherichia coli
GCF_002853965.1	Escherichia coli
GCF_002854065.1	Escherichia coli
GCF_002855325.1	Escherichia coli
GCF_002855415.1	Escherichia coli
GCF_002863685.1	Escherichia coli
GCF_002863845.1	Escherichia coli
GCF_002879975.1	Escherichia coli
GCF_002899475.1	Escherichia coli
GCF_002946695.1	Escherichia coli
GCF_002948655.1	Escherichia coli
GCF_002949175.1	Escherichia coli
GCF_002949515.1	Escherichia coli
GCF_002949755.1	Escherichia coli
GCF_002950055.1	Escherichia coli
GCF_002950135.1	Escherichia coli
GCF_002951695.1	Escherichia coli
GCF_002951775.1	Escherichia coli
GCF_002951855.1	Escherichia coli
GCF_002952095.1	Escherichia coli
GCF_002968715.1	Escherichia coli
GCF_003017995.1	Escherichia coli
GCF_003018075.1	Escherichia coli
GCF_003018115.1	Escherichia coli
GCF_003018235.1	Escherichia coli
GCF_003018255.1	Escherichia coli
GCF_003018335.1	Escherichia coli
GCF_003018375.1	Escherichia coli
GCF_003018475.1	Escherichia coli
GCF_003018535.1	Escherichia coli
GCF_003018655.1	Escherichia coli
GCF_003018755.1	Escherichia coli
GCF_003018815.1	Escherichia coli
GCF_003018855.1	Escherichia coli
GCF_003019095.1	Escherichia coli
GCF_003019155.1	Escherichia coli
GCF_003030025.1	Escherichia coli
GCF_003030245.1	Escherichia coli
GCF_003031225.1	Escherichia coli
GCF_003111785.1	Escherichia coli
GCF_003112145.1	Escherichia coli
GCF_003112185.1	Escherichia coli
GCF_003112205.1	Escherichia coli
GCF_003204155.1	Escherichia coli
GCF_003336405.1	Escherichia coli
GCF_003346835.1	Escherichia coli
GCF_003399775.2	Escherichia coli
GCF_003410275.1	Escherichia coli
GCF_003571685.1	Escherichia coli
GCF_003571765.1	Escherichia coli
GCF_003591595.1	Escherichia coli
GCF_003711005.1	Escherichia coli
GCF_003722195.1	Escherichia coli
GCF_003812625.1	Escherichia coli
GCF_003956265.1	Escherichia coli
GCF_003956345.1	Escherichia coli
GCF_003956365.1	Escherichia coli
GCF_003999795.1	Escherichia coli
GCF_004171185.1	Escherichia coli
GCF_004328685.1	Escherichia coli
GCF_004801575.1	Escherichia coli
GCF_004924355.1	Escherichia coli
GCF_005037775.1	Escherichia coli
GCF_005037845.1	Escherichia coli
GCF_005389605.2	Escherichia coli
GCF_005393605.2	Escherichia coli
GCF_005396225.2	Escherichia coli
GCF_006777065.1	Escherichia coli
GCF_007197595.1	Escherichia coli
GCF_008065435.1	Escherichia coli
GCF_008080655.1	Escherichia coli
GCF_008375335.1	Escherichia coli
GCF_008761475.2	Escherichia coli
GCF_009618015.1	Escherichia coli
GCF_009671105.1	Escherichia coli
GCF_009671125.1	Escherichia coli
GCF_009728565.1	Escherichia coli
GCF_009762385.1	Escherichia coli
GCF_009905115.1	Escherichia coli
GCF_009909505.1	Escherichia coli
GCF_009931435.1	Escherichia coli
GCF_009948655.1	Escherichia coli
GCF_009950125.1	Escherichia coli
GCF_009950805.1	Escherichia coli
GCF_010231685.1	Escherichia coli
GCF_010365485.1	Escherichia coli
GCF_010668985.1	Escherichia coli
GCF_010669005.1	Escherichia coli
GCF_010669025.1	Escherichia coli
GCF_011044355.1	Escherichia coli
GCF_011045215.1	Escherichia coli
GCF_011045235.1	Escherichia coli
GCF_011045875.1	Escherichia coli
GCF_011492885.1	Escherichia coli
GCF_011996085.1	Escherichia coli
GCF_012221365.1	Escherichia coli
GCF_012584495.1	Escherichia coli
GCF_012934435.1	Escherichia coli
GCF_012934495.1	Escherichia coli
GCF_012934655.2	Escherichia coli
GCF_012934675.1	Escherichia coli
GCF_012934695.1	Escherichia coli
GCF_012974525.1	Escherichia coli
GCF_013112335.1	Escherichia coli
GCF_013122565.1	Escherichia coli
GCF_013201175.1	Escherichia coli
GCF_013201215.1	Escherichia coli
GCF_013282315.1	Escherichia coli
GCF_013315695.1	Escherichia coli
GCF_013315715.1	Escherichia coli
GCF_013315735.1	Escherichia coli
GCF_013315975.1	Escherichia coli
GCF_013376515.1	Escherichia coli
GCF_013389695.1	Escherichia coli
GCF_013391825.1	Escherichia coli
GCF_013393825.1	Escherichia coli
GCF_013402835.1	Escherichia coli
GCF_013402895.1	Escherichia coli
GCF_013694345.1	Escherichia coli
GCF_014075915.1	Escherichia coli
GCF_014168975.1	Escherichia coli
GCF_014169475.1	Escherichia coli
GCF_014169775.1	Escherichia coli
GCF_014169915.1	Escherichia coli
GCF_014169995.1	Escherichia coli
GCF_014295275.1	Escherichia coli
GCF_014295315.1	Escherichia coli
GCF_014705965.1	Escherichia coli
GCF_014770895.1	Escherichia coli
GCF_014771275.1	Escherichia coli
GCF_014904135.2	Escherichia coli
GCF_014904265.2	Escherichia coli
GCF_015033265.1	Escherichia coli
GCF_015571535.1	Escherichia coli
GCF_015571595.1	Escherichia coli
GCF_015571655.1	Escherichia coli
GCF_015571855.1	Escherichia coli
GCF_015571895.1	Escherichia coli
GCF_015649805.1	Escherichia coli
GCF_015697215.1	Escherichia coli
GCF_016026215.1	Escherichia coli
GCF_016026235.1	Escherichia coli
GCF_016026335.1	Escherichia coli
GCF_016127695.1	Escherichia coli
GCF_016404325.2	Escherichia coli
GCF_016728085.1	Escherichia coli
GCF_016767775.1	Escherichia coli
GCF_016776345.1	Escherichia coli
GCF_016803875.1	Escherichia coli
GCF_016806005.1	Escherichia coli
GCF_016889505.1	Escherichia coli
GCF_016889545.1	Escherichia coli
GCF_016903535.1	Escherichia coli
GCF_016904175.1	Escherichia coli
GCF_016904555.1	Escherichia coli
GCF_016942595.1	Escherichia coli
GCF_016942615.1	Escherichia coli
GCF_016944655.1	Escherichia coli
GCF_017088445.1	Escherichia coli
GCF_017088465.1	Escherichia coli
GCF_017357765.1	Escherichia coli
GCF_017639025.1	Escherichia coli
GCF_017639165.1	Escherichia coli
GCF_018071945.1	Escherichia coli
GCF_018075345.1	Escherichia coli
GCF_018223665.1	Escherichia coli
GCF_018279225.1	Escherichia coli
GCF_018415975.1	Escherichia coli
GCF_018460065.1	Escherichia coli
GCF_018884545.1	Escherichia coli
GCF_018966785.1	Escherichia coli
GCF_018986795.1	Escherichia coli
GCF_018986815.1	Escherichia coli
GCF_018986835.1	Escherichia coli
GCF_019091005.1	Escherichia coli
GCF_019428625.1	Escherichia coli
GCF_019428645.1	Escherichia coli
GCF_019431185.1	Escherichia coli
GCF_019793575.1	Escherichia coli
GCF_019890835.1	Escherichia coli
GCF_019890855.1	Escherichia coli
GCF_019969485.1	Escherichia coli
GCF_019969605.1	Escherichia coli
GCF_020091645.1	Escherichia coli
GCF_020541005.1	Escherichia coli
GCF_020616495.1	Escherichia coli
GCF_020683145.1	Escherichia coli
GCF_020683245.1	Escherichia coli
GCF_020827615.1	Escherichia coli
GCF_020827635.1	Escherichia coli
GCF_020883315.1	Escherichia coli
GCF_020886435.2	Escherichia coli
GCF_020886495.2	Escherichia coli
GCF_021378315.1	Escherichia coli
GCF_021398935.1	Escherichia coli
GCF_021398975.1	Escherichia coli
GCF_021441965.1	Escherichia coli
GCF_021441985.1	Escherichia coli
GCF_021535005.1	Escherichia coli
GCF_021559815.1	Escherichia coli
GCF_022058225.1	Escherichia coli
GCF_022117635.1	Escherichia coli
GCF_022117655.1	Escherichia coli
GCF_022353565.1	Escherichia coli
GCF_022353605.1	Escherichia coli
GCF_022353885.1	Escherichia coli
GCF_022354025.1	Escherichia coli
GCF_022354225.1	Escherichia coli
GCF_022354245.1	Escherichia coli
GCF_022354645.1	Escherichia coli
GCF_022368815.1	Escherichia coli
GCF_022376675.1	Escherichia coli
GCF_022385195.1	Escherichia coli
GCF_022439465.1	Escherichia coli
GCF_022453605.1	Escherichia coli
GCF_022493215.1	Escherichia coli
GCF_022493235.1	Escherichia coli
GCF_022493295.1	Escherichia coli
GCF_022493315.1	Escherichia coli
GCF_022493335.1	Escherichia coli
GCF_022493395.1	Escherichia coli
GCF_022493415.1	Escherichia coli
GCF_022493455.1	Escherichia coli
GCF_022493515.1	Escherichia coli
GCF_022493575.1	Escherichia coli
GCF_022493675.1	Escherichia coli
GCF_022493735.1	Escherichia coli
GCF_022493795.1	Escherichia coli
GCF_022493855.1	Escherichia coli
GCF_022493875.1	Escherichia coli
GCF_022493955.1	Escherichia coli
GCF_022494075.1	Escherichia coli
GCF_022494275.1	Escherichia coli
GCF_022494355.1	Escherichia coli
GCF_022494435.1	Escherichia coli
GCF_022494705.1	Escherichia coli
GCF_022558405.1	Escherichia coli
GCF_022846235.1	Escherichia coli
GCF_022846255.1	Escherichia coli
GCF_022919055.1	Escherichia coli
GCF_022969555.2	Escherichia coli
GCF_023272815.1	Escherichia coli
GCF_023373585.1	Escherichia coli
GCF_023516075.1	Escherichia coli
GCF_023516135.1	Escherichia coli
GCF_023518355.1	Escherichia coli
GCF_023612415.1	Escherichia coli
GCF_023612455.1	Escherichia coli
GCF_023658345.1	Escherichia coli
GCF_023658365.1	Escherichia coli
GCF_023658425.1	Escherichia coli
GCF_024223415.1	Escherichia coli
GCF_024225435.1	Escherichia coli
GCF_024226085.1	Escherichia coli
GCF_024298465.1	Escherichia coli
GCF_024298725.1	Escherichia coli
GCF_024298785.1	Escherichia coli
GCF_024298945.1	Escherichia coli
GCF_024329775.2	Escherichia coli
GCF_024329785.2	Escherichia coli
GCF_024331345.2	Escherichia coli
GCF_024499115.1	Escherichia coli
GCF_024502345.1	Escherichia coli
GCF_024508035.1	Escherichia coli
GCF_024585005.1	Escherichia coli
GCF_024585445.1	Escherichia coli
GCF_024585465.1	Escherichia coli
GCF_024585505.1	Escherichia coli
GCF_024585525.1	Escherichia coli
GCF_024585705.1	Escherichia coli
GCF_024585745.1	Escherichia coli
GCF_024585825.1	Escherichia coli
GCF_024585865.1	Escherichia coli
GCF_024585925.1	Escherichia coli
GCF_024585965.1	Escherichia coli
GCF_024700875.2	Escherichia coli
GCF_024700885.2	Escherichia coli
GCF_024730765.1	Escherichia coli
GCF_024917715.1	Escherichia coli
GCF_024918335.1	Escherichia coli
GCF_024918375.1	Escherichia coli
GCF_024918775.1	Escherichia coli
GCF_025200675.1	Escherichia coli
GCF_025259645.1	Escherichia coli
GCF_025369695.1	Escherichia coli
GCF_025369815.1	Escherichia coli
GCF_025369875.1	Escherichia coli
GCF_025369915.1	Escherichia coli
GCF_025369975.1	Escherichia coli
GCF_025583345.2	Escherichia coli
GCF_025677685.1	Escherichia coli
GCF_025853875.1	Escherichia coli
GCF_025995195.1	Escherichia coli
GCF_025999655.1	Escherichia coli
GCF_026651225.1	Escherichia coli
GCF_027944575.1	Escherichia coli
GCF_027944695.1	Escherichia coli
GCF_027944935.1	Escherichia coli
GCF_027945195.1	Escherichia coli
GCF_027947615.1	Escherichia coli
GCF_028201635.1	Escherichia coli
GCF_028201655.1	Escherichia coli
GCF_028551235.1	Escherichia coli
GCF_028623065.1	Escherichia coli
GCF_029224105.1	Escherichia coli
GCF_029224125.1	Escherichia coli
GCF_029227835.1	Escherichia coli
GCF_029227855.1	Escherichia coli
GCF_029542125.1	Escherichia coli
GCF_029635865.1	Escherichia coli
GCF_029962425.1	Escherichia coli
GCF_030007975.1	Escherichia coli
GCF_030013245.1	Escherichia coli
GCF_030013385.1	Escherichia coli
GCF_030013595.1	Escherichia coli
GCF_030035565.1	Escherichia coli
GCF_030166515.1	Escherichia coli
GCF_030168715.1	Escherichia coli
GCF_030168755.1	Escherichia coli
GCF_030169195.1	Escherichia coli
GCF_030169635.1	Escherichia coli
GCF_030285485.1	Escherichia coli
GCF_030285505.1	Escherichia coli
GCF_030285545.1	Escherichia coli
GCF_030285585.1	Escherichia coli
GCF_030295075.1	Escherichia coli
GCF_030295175.1	Escherichia coli
GCF_030295215.1	Escherichia coli
GCF_030295605.1	Escherichia coli
GCF_030295645.1	Escherichia coli
GCF_030296115.1	Escherichia coli
GCF_030296175.1	Escherichia coli
GCF_030296215.1	Escherichia coli
GCF_030347095.1	Escherichia coli
GCF_030384745.1	Escherichia coli
GCF_030384845.1	Escherichia coli
GCF_030389215.1	Escherichia coli
GCF_030389275.1	Escherichia coli
GCF_030389695.1	Escherichia coli
GCF_030389715.1	Escherichia coli
GCF_030389925.1	Escherichia coli
GCF_030389945.1	Escherichia coli
GCF_030413805.1	Escherichia coli
GCF_030438435.1	Escherichia coli
GCF_030515435.1	Escherichia coli
GCF_030996525.1	Escherichia coli
GCF_031357085.1	Escherichia coli
GCF_031432795.1	Escherichia coli
GCF_031661015.1	Escherichia coli
GCF_031661555.1	Escherichia coli
GCF_031852315.1	Escherichia coli
GCF_031884895.1	Escherichia coli
GCF_032359195.1	Escherichia coli
GCF_032362635.1	Escherichia coli
GCF_032363495.1	Escherichia coli
GCF_032375105.1	Escherichia coli
GCF_032382315.1	Escherichia coli
GCF_900149875.1	Escherichia coli
GCF_900184875.1	Escherichia coli
GCF_900186905.1	Escherichia coli
GCF_900196535.2	Escherichia coli
GCF_900474495.1	Escherichia coli
GCF_900497485.1	Escherichia coli
GCF_900635325.1	Escherichia coli
GCF_900636125.1	Escherichia coli
GCF_900636295.1	Escherichia coli
GCF_900636795.1	Escherichia coli
GCF_900747785.1	Escherichia coli
GCF_902810325.1	Escherichia coli
GCF_902810335.1	Escherichia coli
GCF_902810345.1	Escherichia coli
GCF_902810375.1	Escherichia coli
GCF_902810415.1	Escherichia coli
GCF_902825205.1	Escherichia coli
GCF_904711305.1	Escherichia coli
GCF_904842665.1	Escherichia coli
GCF_904863375.1	Escherichia coli
GCF_904863445.1	Escherichia coli
GCF_905329835.2	Escherichia coli
GCF_905330545.2	Escherichia coli
GCF_000172575.2	Enterococcus faecalis
GCF_000211255.2	Enterococcus faecalis
GCF_000281195.1	Enterococcus faecalis
GCF_000317915.1	Enterococcus faecalis
GCF_000550745.1	Enterococcus faecalis
GCF_000742975.1	Enterococcus faecalis
GCF_001598635.1	Enterococcus faecalis
GCF_001689055.2	Enterococcus faecalis
GCF_001989555.1	Enterococcus faecalis
GCF_002163735.1	Enterococcus faecalis
GCF_002208945.1	Enterococcus faecalis
GCF_002289045.2	Enterococcus faecalis
GCF_002355755.1	Enterococcus faecalis
GCF_002814115.1	Enterococcus faecalis
GCF_003030425.1	Enterococcus faecalis
GCF_003345275.1	Enterococcus faecalis
GCF_003812665.1	Enterococcus faecalis
GCF_003966385.1	Enterococcus faecalis
GCF_004332015.1	Enterococcus faecalis
GCF_004332035.1	Enterococcus faecalis
GCF_005158025.1	Enterococcus faecalis
GCF_005484525.1	Enterococcus faecalis
GCF_005979285.1	Enterococcus faecalis
GCF_005979305.1	Enterococcus faecalis
GCF_006494855.1	Enterococcus faecalis
GCF_006766145.1	Enterococcus faecalis
GCF_009498175.3	Enterococcus faecalis
GCF_009662495.1	Enterococcus faecalis
GCF_010103655.1	Enterococcus faecalis
GCF_011193375.1	Enterococcus faecalis
GCF_013344625.1	Enterococcus faecalis
GCF_013344665.1	Enterococcus faecalis
GCF_014489455.1	Enterococcus faecalis
GCF_014844235.1	Enterococcus faecalis
GCF_015377745.1	Enterococcus faecalis
GCF_016743895.1	Enterococcus faecalis
GCF_016812095.1	Enterococcus faecalis
GCF_017357805.1	Enterococcus faecalis
GCF_017639585.1	Enterococcus faecalis
GCF_018517125.1	Enterococcus faecalis
GCF_018986755.2	Enterococcus faecalis
GCF_019222705.1	Enterococcus faecalis
GCF_019856595.1	Enterococcus faecalis
GCF_020616875.1	Enterococcus faecalis
GCF_020616935.1	Enterococcus faecalis
GCF_020844125.1	Enterococcus faecalis
GCF_020881975.1	Enterococcus faecalis
GCF_020882035.1	Enterococcus faecalis
GCF_020882115.1	Enterococcus faecalis
GCF_020906605.1	Enterococcus faecalis
GCF_021484825.1	Enterococcus faecalis
GCF_021655635.1	Enterococcus faecalis
GCF_022212865.1	Enterococcus faecalis
GCF_022212885.1	Enterococcus faecalis
GCF_022212905.1	Enterococcus faecalis
GCF_022212965.1	Enterococcus faecalis
GCF_022212985.1	Enterococcus faecalis
GCF_022213005.1	Enterococcus faecalis
GCF_022213025.1	Enterococcus faecalis
GCF_022557275.1	Enterococcus faecalis
GCF_022691465.1	Enterococcus faecalis
GCF_022699585.1	Enterococcus faecalis
GCF_022810805.1	Enterococcus faecalis
GCF_023182775.2	Enterococcus faecalis
GCF_023299225.1	Enterococcus faecalis
GCF_023299425.1	Enterococcus faecalis
GCF_023299465.1	Enterococcus faecalis
GCF_023299485.1	Enterococcus faecalis
GCF_023299505.1	Enterococcus faecalis
GCF_023299525.1	Enterococcus faecalis
GCF_023299585.1	Enterococcus faecalis
GCF_023299625.1	Enterococcus faecalis
GCF_023299645.1	Enterococcus faecalis
GCF_023299685.1	Enterococcus faecalis
GCF_023300165.1	Enterococcus faecalis
GCF_023375265.1	Enterococcus faecalis
GCF_023375465.1	Enterococcus faecalis
GCF_023375485.1	Enterococcus faecalis
GCF_023523795.1	Enterococcus faecalis
GCF_023539285.1	Enterococcus faecalis
GCF_023702145.1	Enterococcus faecalis
GCF_023746575.1	Enterococcus faecalis
GCF_024267595.1	Enterococcus faecalis
GCF_024579795.1	Enterococcus faecalis
GCF_024927865.1	Enterococcus faecalis
GCF_025957925.1	Enterococcus faecalis
GCF_025958065.1	Enterococcus faecalis
GCF_025958125.1	Enterococcus faecalis
GCF_025958625.1	Enterococcus faecalis
GCF_025958785.1	Enterococcus faecalis
GCF_025958845.1	Enterococcus faecalis
GCF_026802365.1	Enterococcus faecalis
GCF_026802385.1	Enterococcus faecalis
GCF_027942035.1	Enterococcus faecalis
GCF_028131645.1	Enterococcus faecalis
GCF_028335305.1	Enterococcus faecalis
GCF_028335545.1	Enterococcus faecalis
GCF_028335705.1	Enterococcus faecalis
GCF_028532705.1	Enterococcus faecalis
GCF_028621735.1	Enterococcus faecalis
GCF_028621755.1	Enterococcus faecalis
GCF_028621775.1	Enterococcus faecalis
GCF_028743535.1	Enterococcus faecalis
GCF_029000425.1	Enterococcus faecalis
GCF_029167565.1	Enterococcus faecalis
GCF_030020155.1	Enterococcus faecalis
GCF_030020195.1	Enterococcus faecalis
GCF_030020215.1	Enterococcus faecalis
GCF_030020235.1	Enterococcus faecalis
GCF_030020255.1	Enterococcus faecalis
GCF_030020515.1	Enterococcus faecalis
GCF_030020535.1	Enterococcus faecalis
GCF_030020575.1	Enterococcus faecalis
GCF_030020595.1	Enterococcus faecalis
GCF_030020615.1	Enterococcus faecalis
GCF_030020645.1	Enterococcus faecalis
GCF_030020665.1	Enterococcus faecalis
GCF_030020685.1	Enterococcus faecalis
GCF_030020705.1	Enterococcus faecalis
GCF_030020725.1	Enterococcus faecalis
GCF_030264755.1	Enterococcus faecalis
GCF_030295445.1	Enterococcus faecalis
GCF_030295805.1	Enterococcus faecalis
GCF_030376825.1	Enterococcus faecalis
GCF_030512425.1	Enterococcus faecalis
GCF_030517505.1	Enterococcus faecalis
GCF_030517625.1	Enterococcus faecalis
GCF_031186115.1	Enterococcus faecalis
GCF_900636775.1	Enterococcus faecalis
GCF_901553725.1	Enterococcus faecalis
GCF_906464835.1	Enterococcus faecalis
GCF_906464865.1	Enterococcus faecalis
GCF_906464895.1	Enterococcus faecalis
GCF_906464915.2	Enterococcus faecalis
GCF_906464925.1	Enterococcus faecalis
GCF_000174395.2	Enterococcus faecium
GCF_000336405.1	Enterococcus faecium
GCF_000444405.1	Enterococcus faecium
GCF_001298485.1	Enterococcus faecium
GCF_001518735.1	Enterococcus faecium
GCF_001587115.1	Enterococcus faecium
GCF_001720945.1	Enterococcus faecium
GCF_001721905.1	Enterococcus faecium
GCF_001750885.1	Enterococcus faecium
GCF_001886635.1	Enterococcus faecium
GCF_001895905.1	Enterococcus faecium
GCF_002007625.1	Enterococcus faecium
GCF_002024245.1	Enterococcus faecium
GCF_002025045.1	Enterococcus faecium
GCF_002334625.1	Enterococcus faecium
GCF_002831505.1	Enterococcus faecium
GCF_002848385.1	Enterococcus faecium
GCF_002848745.1	Enterococcus faecium
GCF_002850515.1	Enterococcus faecium
GCF_002973755.2	Enterococcus faecium
GCF_002983785.1	Enterococcus faecium
GCF_003020685.1	Enterococcus faecium
GCF_003020705.1	Enterococcus faecium
GCF_003020725.1	Enterococcus faecium
GCF_003020765.1	Enterococcus faecium
GCF_003071445.1	Enterococcus faecium
GCF_003957785.1	Enterococcus faecium
GCF_004332055.1	Enterococcus faecium
GCF_005166365.1	Enterococcus faecium
GCF_005517315.1	Enterococcus faecium
GCF_005576735.1	Enterococcus faecium
GCF_005886545.1	Enterococcus faecium
GCF_005952885.1	Enterococcus faecium
GCF_006007925.1	Enterococcus faecium
GCF_006280355.1	Enterococcus faecium
GCF_006337045.1	Enterococcus faecium
GCF_006351845.1	Enterococcus faecium
GCF_006575625.1	Enterococcus faecium
GCF_006741355.1	Enterococcus faecium
GCF_007917315.3	Enterococcus faecium
GCF_007923785.2	Enterococcus faecium
GCF_007923865.2	Enterococcus faecium
GCF_007923885.2	Enterococcus faecium
GCF_007923905.2	Enterococcus faecium
GCF_007923925.2	Enterococcus faecium
GCF_007923965.2	Enterococcus faecium
GCF_008728455.1	Enterococcus faecium
GCF_008728475.1	Enterococcus faecium
GCF_009036045.1	Enterococcus faecium
GCF_009697285.1	Enterococcus faecium
GCF_009734005.1	Enterococcus faecium
GCF_009938075.1	Enterococcus faecium
GCF_009938285.1	Enterococcus faecium
GCF_010120755.1	Enterococcus faecium
GCF_012932985.2	Enterococcus faecium
GCF_012933075.2	Enterococcus faecium
GCF_012933265.2	Enterococcus faecium
GCF_012933285.2	Enterococcus faecium
GCF_014490015.1	Enterococcus faecium
GCF_015325925.1	Enterococcus faecium
GCF_015476295.1	Enterococcus faecium
GCF_015767695.1	Enterococcus faecium
GCF_015999405.1	Enterococcus faecium
GCF_015999425.1	Enterococcus faecium
GCF_016126675.1	Enterococcus faecium
GCF_016406345.1	Enterococcus faecium
GCF_016406445.1	Enterococcus faecium
GCF_016406465.1	Enterococcus faecium
GCF_016406485.1	Enterococcus faecium
GCF_016406505.1	Enterococcus faecium
GCF_016415025.1	Enterococcus faecium
GCF_016415345.1	Enterococcus faecium
GCF_016415385.1	Enterococcus faecium
GCF_016415405.1	Enterococcus faecium
GCF_016415445.1	Enterococcus faecium
GCF_016415485.1	Enterococcus faecium
GCF_016415565.1	Enterococcus faecium
GCF_016743855.1	Enterococcus faecium
GCF_016864255.1	Enterococcus faecium
GCF_017584065.1	Enterococcus faecium
GCF_017815655.1	Enterococcus faecium
GCF_017815695.1	Enterococcus faecium
GCF_017898005.1	Enterococcus faecium
GCF_017898025.1	Enterococcus faecium
GCF_018219285.1	Enterococcus faecium
GCF_018219325.1	Enterococcus faecium
GCF_018279145.1	Enterococcus faecium
GCF_018516845.1	Enterococcus faecium
GCF_018516925.1	Enterococcus faecium
GCF_018517045.1	Enterococcus faecium
GCF_018517065.1	Enterococcus faecium
GCF_018517085.1	Enterococcus faecium
GCF_018517105.1	Enterococcus faecium
GCF_018517185.1	Enterococcus faecium
GCF_019175425.1	Enterococcus faecium
GCF_019175445.1	Enterococcus faecium
GCF_019175465.1	Enterococcus faecium
GCF_019175525.1	Enterococcus faecium
GCF_019356355.1	Enterococcus faecium
GCF_019456595.1	Enterococcus faecium
GCF_019977495.1	Enterococcus faecium
GCF_020091325.1	Enterococcus faecium
GCF_020162175.1	Enterococcus faecium
GCF_020221735.2	Enterococcus faecium
GCF_020736625.1	Enterococcus faecium
GCF_021172105.3	Enterococcus faecium
GCF_021228615.1	Enterococcus faecium
GCF_021398505.1	Enterococcus faecium
GCF_021560195.1	Enterococcus faecium
GCF_021713095.1	Enterococcus faecium
GCF_021899455.1	Enterococcus faecium
GCF_022691445.1	Enterococcus faecium
GCF_022699225.1	Enterococcus faecium
GCF_022749455.1	Enterococcus faecium
GCF_023182815.2	Enterococcus faecium
GCF_023182835.2	Enterococcus faecium
GCF_023204955.1	Enterococcus faecium
GCF_023204975.1	Enterococcus faecium
GCF_023299325.1	Enterococcus faecium
GCF_023299745.1	Enterococcus faecium
GCF_023299805.1	Enterococcus faecium
GCF_023375205.1	Enterococcus faecium
GCF_023375225.1	Enterococcus faecium
GCF_023375345.1	Enterococcus faecium
GCF_023375365.1	Enterococcus faecium
GCF_023375385.1	Enterococcus faecium
GCF_023375405.1	Enterococcus faecium
GCF_023658035.1	Enterococcus faecium
GCF_025800545.1	Enterococcus faecium
GCF_025800625.1	Enterococcus faecium
GCF_025800645.1	Enterococcus faecium
GCF_025913595.1	Enterococcus faecium
GCF_025916235.1	Enterococcus faecium
GCF_025998395.1	Enterococcus faecium
GCF_026073115.1	Enterococcus faecium
GCF_026073415.1	Enterococcus faecium
GCF_026073435.1	Enterococcus faecium
GCF_026073455.1	Enterococcus faecium
GCF_026073625.1	Enterococcus faecium
GCF_026073735.1	Enterococcus faecium
GCF_026073915.1	Enterococcus faecium
GCF_026409165.1	Enterococcus faecium
GCF_027286245.1	Enterococcus faecium
GCF_027944535.1	Enterococcus faecium
GCF_028335205.1	Enterococcus faecium
GCF_028335245.1	Enterococcus faecium
GCF_028335265.1	Enterococcus faecium
GCF_028335485.1	Enterococcus faecium
GCF_028335525.1	Enterococcus faecium
GCF_028335565.1	Enterococcus faecium
GCF_028335585.1	Enterococcus faecium
GCF_028891525.1	Enterococcus faecium
GCF_029167665.1	Enterococcus faecium
GCF_030064735.1	Enterococcus faecium
GCF_030295785.1	Enterococcus faecium
GCF_030316155.1	Enterococcus faecium
GCF_900044005.1	Enterococcus faecium
GCF_900066025.1	Enterococcus faecium
GCF_900092475.1	Enterococcus faecium
GCF_900634805.1	Enterococcus faecium
GCF_900635365.1	Enterococcus faecium
GCF_900635415.1	Enterococcus faecium
GCF_900637035.1	Enterococcus faecium
GCF_900638765.1	Enterococcus faecium
GCF_900638775.1	Enterococcus faecium
GCF_900638785.1	Enterococcus faecium
GCF_900638805.1	Enterococcus faecium
GCF_900638815.1	Enterococcus faecium
GCF_900638825.1	Enterococcus faecium
GCF_900639335.1	Enterococcus faecium
GCF_900639345.1	Enterococcus faecium
GCF_900639355.1	Enterococcus faecium
GCF_900639365.1	Enterococcus faecium
GCF_900639395.1	Enterococcus faecium
GCF_900639405.1	Enterococcus faecium
GCF_900639415.1	Enterococcus faecium
GCF_900639425.1	Enterococcus faecium
GCF_900639445.1	Enterococcus faecium
GCF_900639455.1	Enterococcus faecium
GCF_900639465.1	Enterococcus faecium
GCF_900639485.1	Enterococcus faecium
GCF_900639495.1	Enterococcus faecium
GCF_900639505.1	Enterococcus faecium
GCF_900639525.1	Enterococcus faecium
GCF_900639555.1	Enterococcus faecium
GCF_900639565.1	Enterococcus faecium
GCF_900639585.1	Enterococcus faecium
GCF_900639625.1	Enterococcus faecium
GCF_900639635.1	Enterococcus faecium
GCF_900639645.1	Enterococcus faecium
GCF_900639655.1	Enterococcus faecium
GCF_900639705.1	Enterococcus faecium
GCF_900639715.1	Enterococcus faecium
GCF_900639725.1	Enterococcus faecium
GCF_900639745.1	Enterococcus faecium
GCF_907163255.1	Enterococcus faecium
GCF_907165365.1	Enterococcus faecium
GCF_907176815.1	Enterococcus faecium
GCF_000011725.1	Helicobacter pylori C
GCF_000020245.1	Helicobacter pylori C
GCF_000023805.1	Helicobacter pylori C
GCF_000093185.1	Helicobacter pylori C
GCF_000148875.1	Helicobacter pylori C
GCF_000148895.1	Helicobacter pylori C
GCF_000148915.1	Helicobacter pylori C
GCF_000178935.2	Helicobacter pylori C
GCF_000213135.1	Helicobacter pylori C
GCF_000224535.1	Helicobacter pylori C
GCF_000224555.1	Helicobacter pylori C
GCF_000270005.1	Helicobacter pylori C
GCF_000270025.1	Helicobacter pylori C
GCF_000270045.1	Helicobacter pylori C
GCF_000270065.1	Helicobacter pylori C
GCF_000277365.1	Helicobacter pylori C
GCF_000277385.1	Helicobacter pylori C
GCF_000277405.1	Helicobacter pylori C
GCF_000315955.1	Helicobacter pylori C
GCF_000317875.1	Helicobacter pylori C
GCF_000348865.1	Helicobacter pylori C
GCF_000348885.1	Helicobacter pylori C
GCF_000392455.3	Helicobacter pylori C
GCF_000392535.3	Helicobacter pylori C
GCF_000600125.1	Helicobacter pylori C
GCF_000600145.1	Helicobacter pylori C
GCF_000600185.1	Helicobacter pylori C
GCF_000600205.1	Helicobacter pylori C
GCF_000817025.1	Helicobacter pylori C
GCF_001653375.1	Helicobacter pylori C
GCF_001653395.1	Helicobacter pylori C
GCF_002222575.1	Helicobacter pylori C
GCF_002356595.1	Helicobacter pylori C
GCF_003855475.1	Helicobacter pylori C
GCF_003957395.1	Helicobacter pylori C
GCF_004088075.1	Helicobacter pylori C
GCF_004088155.1	Helicobacter pylori C
GCF_008326525.1	Helicobacter pylori C
GCF_011456315.1	Helicobacter pylori C
GCF_016747995.1	Helicobacter pylori C
GCF_016748085.1	Helicobacter pylori C
GCF_016748265.1	Helicobacter pylori C
GCF_016748415.1	Helicobacter pylori C
GCF_016748925.1	Helicobacter pylori C
GCF_016749455.1	Helicobacter pylori C
GCF_016749715.1	Helicobacter pylori C
GCF_016749815.1	Helicobacter pylori C
GCF_016755615.1	Helicobacter pylori C
GCF_016755655.1	Helicobacter pylori C
GCF_016755675.1	Helicobacter pylori C
GCF_016755695.1	Helicobacter pylori C
GCF_016755715.1	Helicobacter pylori C
GCF_016755755.1	Helicobacter pylori C
GCF_016755775.1	Helicobacter pylori C
GCF_016755815.1	Helicobacter pylori C
GCF_016757555.1	Helicobacter pylori C
GCF_016757575.1	Helicobacter pylori C
GCF_016757595.1	Helicobacter pylori C
GCF_019670505.1	Helicobacter pylori C
GCF_019973855.1	Helicobacter pylori C
GCF_019973875.1	Helicobacter pylori C
GCF_019973995.1	Helicobacter pylori C
GCF_019974055.1	Helicobacter pylori C
GCF_021729485.1	Helicobacter pylori C
GCF_021729605.1	Helicobacter pylori C
GCF_021729725.1	Helicobacter pylori C
GCF_022014635.1	Helicobacter pylori C
GCF_022921175.1	Helicobacter pylori C
GCF_022921195.1	Helicobacter pylori C
GCF_022921215.1	Helicobacter pylori C
GCF_022921235.1	Helicobacter pylori C
GCF_022921255.1	Helicobacter pylori C
GCF_022921275.1	Helicobacter pylori C
GCF_022921295.1	Helicobacter pylori C
GCF_022921315.1	Helicobacter pylori C
GCF_022921335.1	Helicobacter pylori C
GCF_022921355.1	Helicobacter pylori C
GCF_022921575.1	Helicobacter pylori C
GCF_022921695.1	Helicobacter pylori C
GCF_022921755.1	Helicobacter pylori C
GCF_022921775.1	Helicobacter pylori C
GCF_022921795.1	Helicobacter pylori C
GCF_022921815.1	Helicobacter pylori C
GCF_022921835.1	Helicobacter pylori C
GCF_022921855.1	Helicobacter pylori C
GCF_022921875.1	Helicobacter pylori C
GCF_022921895.1	Helicobacter pylori C
GCF_022921915.1	Helicobacter pylori C
GCF_022921935.1	Helicobacter pylori C
GCF_022921955.1	Helicobacter pylori C
GCF_022921975.1	Helicobacter pylori C
GCF_022921995.1	Helicobacter pylori C
GCF_022922015.1	Helicobacter pylori C
GCF_022922035.1	Helicobacter pylori C
GCF_022922055.1	Helicobacter pylori C
GCF_022922175.1	Helicobacter pylori C
GCF_022922295.1	Helicobacter pylori C
GCF_022922415.1	Helicobacter pylori C
GCF_022922515.1	Helicobacter pylori C
GCF_022922655.1	Helicobacter pylori C
GCF_022922775.1	Helicobacter pylori C
GCF_022922915.1	Helicobacter pylori C
GCF_022922955.1	Helicobacter pylori C
GCF_022922975.1	Helicobacter pylori C
GCF_022923015.1	Helicobacter pylori C
GCF_022923035.1	Helicobacter pylori C
GCF_022923055.1	Helicobacter pylori C
GCF_022923095.1	Helicobacter pylori C
GCF_022923115.1	Helicobacter pylori C
GCF_022923155.1	Helicobacter pylori C
GCF_022923275.1	Helicobacter pylori C
GCF_022923395.1	Helicobacter pylori C
GCF_022923515.1	Helicobacter pylori C
GCF_022923555.1	Helicobacter pylori C
GCF_022923575.1	Helicobacter pylori C
GCF_022923595.1	Helicobacter pylori C
GCF_022923615.1	Helicobacter pylori C
GCF_022923635.1	Helicobacter pylori C
GCF_022923655.1	Helicobacter pylori C
GCF_022923675.1	Helicobacter pylori C
GCF_022923695.1	Helicobacter pylori C
GCF_022923775.1	Helicobacter pylori C
GCF_022923915.1	Helicobacter pylori C
GCF_022924035.1	Helicobacter pylori C
GCF_022924175.1	Helicobacter pylori C
GCF_022924275.1	Helicobacter pylori C
GCF_022924355.1	Helicobacter pylori C
GCF_022924375.1	Helicobacter pylori C
GCF_022924395.1	Helicobacter pylori C
GCF_022924415.1	Helicobacter pylori C
GCF_022924435.1	Helicobacter pylori C
GCF_022924455.1	Helicobacter pylori C
GCF_022924475.1	Helicobacter pylori C
GCF_022924495.1	Helicobacter pylori C
GCF_022924515.1	Helicobacter pylori C
GCF_022924535.1	Helicobacter pylori C
GCF_022924555.1	Helicobacter pylori C
GCF_022924575.1	Helicobacter pylori C
GCF_022924655.1	Helicobacter pylori C
GCF_022924735.1	Helicobacter pylori C
GCF_022924875.1	Helicobacter pylori C
GCF_022924995.1	Helicobacter pylori C
GCF_022925175.1	Helicobacter pylori C
GCF_022925215.1	Helicobacter pylori C
GCF_022925255.1	Helicobacter pylori C
GCF_022925275.1	Helicobacter pylori C
GCF_022925415.1	Helicobacter pylori C
GCF_022925575.1	Helicobacter pylori C
GCF_022925675.1	Helicobacter pylori C
GCF_022925755.1	Helicobacter pylori C
GCF_022925775.1	Helicobacter pylori C
GCF_022925795.1	Helicobacter pylori C
GCF_022925835.1	Helicobacter pylori C
GCF_022925855.1	Helicobacter pylori C
GCF_022925875.1	Helicobacter pylori C
GCF_022925905.1	Helicobacter pylori C
GCF_022925925.1	Helicobacter pylori C
GCF_022925945.1	Helicobacter pylori C
GCF_023169645.1	Helicobacter pylori C
GCF_023169665.1	Helicobacter pylori C
GCF_023169785.1	Helicobacter pylori C
GCF_025998455.1	Helicobacter pylori C
GCF_029849175.1	Helicobacter pylori C
GCF_030067795.1	Helicobacter pylori C
GCF_030323405.1	Helicobacter pylori C
GCF_030323445.1	Helicobacter pylori C
GCF_030323465.1	Helicobacter pylori C
GCF_030323585.1	Helicobacter pylori C
GCF_000016305.1	Klebsiella pneumoniae
GCF_000512165.1	Klebsiella pneumoniae
GCF_000695935.1	Klebsiella pneumoniae
GCF_000742755.1	Klebsiella pneumoniae
GCF_000784945.1	Klebsiella pneumoniae
GCF_001022175.1	Klebsiella pneumoniae
GCF_001456055.3	Klebsiella pneumoniae
GCF_001530015.1	Klebsiella pneumoniae
GCF_001611095.1	Klebsiella pneumoniae
GCF_001663295.1	Klebsiella pneumoniae
GCF_001663455.1	Klebsiella pneumoniae
GCF_001676825.1	Klebsiella pneumoniae
GCF_001855315.1	Klebsiella pneumoniae
GCF_001902335.1	Klebsiella pneumoniae
GCF_001908515.1	Klebsiella pneumoniae
GCF_001939885.2	Klebsiella pneumoniae
GCF_001952835.1	Klebsiella pneumoniae
GCF_002055765.1	Klebsiella pneumoniae
GCF_002156745.1	Klebsiella pneumoniae
GCF_002180255.1	Klebsiella pneumoniae
GCF_002251875.2	Klebsiella pneumoniae
GCF_002257935.4	Klebsiella pneumoniae
GCF_002258175.2	Klebsiella pneumoniae
GCF_002753355.1	Klebsiella pneumoniae
GCF_002761515.1	Klebsiella pneumoniae
GCF_002814015.1	Klebsiella pneumoniae
GCF_002903025.1	Klebsiella pneumoniae
GCF_002935085.1	Klebsiella pneumoniae
GCF_002951635.1	Klebsiella pneumoniae
GCF_002967795.2	Klebsiella pneumoniae
GCF_003204465.1	Klebsiella pneumoniae
GCF_003285145.1	Klebsiella pneumoniae
GCF_003408615.1	Klebsiella pneumoniae
GCF_003432145.1	Klebsiella pneumoniae
GCF_003432185.1	Klebsiella pneumoniae
GCF_003432205.1	Klebsiella pneumoniae
GCF_003432245.1	Klebsiella pneumoniae
GCF_003432265.1	Klebsiella pneumoniae
GCF_003432405.1	Klebsiella pneumoniae
GCF_003443755.1	Klebsiella pneumoniae
GCF_003571525.1	Klebsiella pneumoniae
GCF_003571645.1	Klebsiella pneumoniae
GCF_003590665.1	Klebsiella pneumoniae
GCF_003692695.1	Klebsiella pneumoniae
GCF_003812085.1	Klebsiella pneumoniae
GCF_004014965.1	Klebsiella pneumoniae
GCF_004120035.1	Klebsiella pneumoniae
GCF_004120155.1	Klebsiella pneumoniae
GCF_004137665.1	Klebsiella pneumoniae
GCF_004801235.1	Klebsiella pneumoniae
GCF_006364295.1	Klebsiella pneumoniae
GCF_006965405.1	Klebsiella pneumoniae
GCF_006974165.1	Klebsiella pneumoniae
GCF_007421865.2	Klebsiella pneumoniae
GCF_008369685.1	Klebsiella pneumoniae
GCF_008632415.1	Klebsiella pneumoniae
GCF_008693425.1	Klebsiella pneumoniae
GCF_008931345.1	Klebsiella pneumoniae
GCF_008931565.1	Klebsiella pneumoniae
GCF_009387775.1	Klebsiella pneumoniae
GCF_009387815.1	Klebsiella pneumoniae
GCF_009387915.1	Klebsiella pneumoniae
GCF_009387945.1	Klebsiella pneumoniae
GCF_009601745.1	Klebsiella pneumoniae
GCF_009661415.2	Klebsiella pneumoniae
GCF_009661725.2	Klebsiella pneumoniae
GCF_009720445.1	Klebsiella pneumoniae
GCF_009931055.1	Klebsiella pneumoniae
GCF_010586985.1	Klebsiella pneumoniae
GCF_011006575.1	Klebsiella pneumoniae
GCF_011065365.1	Klebsiella pneumoniae
GCF_011068365.1	Klebsiella pneumoniae
GCF_011742505.2	Klebsiella pneumoniae
GCF_012113615.1	Klebsiella pneumoniae
GCF_012113635.1	Klebsiella pneumoniae
GCF_012113655.1	Klebsiella pneumoniae
GCF_012166915.1	Klebsiella pneumoniae
GCF_012167075.1	Klebsiella pneumoniae
GCF_012167215.1	Klebsiella pneumoniae
GCF_012167385.1	Klebsiella pneumoniae
GCF_013305325.1	Klebsiella pneumoniae
GCF_013409055.1	Klebsiella pneumoniae
GCF_013423825.1	Klebsiella pneumoniae
GCF_013704985.1	Klebsiella pneumoniae
GCF_013724605.1	Klebsiella pneumoniae
GCF_013730675.1	Klebsiella pneumoniae
GCF_013731305.1	Klebsiella pneumoniae
GCF_013731735.1	Klebsiella pneumoniae
GCF_013734035.1	Klebsiella pneumoniae
GCF_013735155.1	Klebsiella pneumoniae
GCF_013735895.1	Klebsiella pneumoniae
GCF_013736155.1	Klebsiella pneumoniae
GCF_013737695.1	Klebsiella pneumoniae
GCF_013745295.1	Klebsiella pneumoniae
GCF_013782105.1	Klebsiella pneumoniae
GCF_013792545.1	Klebsiella pneumoniae
GCF_013811445.1	Klebsiella pneumoniae
GCF_013811845.1	Klebsiella pneumoniae
GCF_013826045.1	Klebsiella pneumoniae
GCF_013895695.1	Klebsiella pneumoniae
GCF_014168655.1	Klebsiella pneumoniae
GCF_014170935.1	Klebsiella pneumoniae
GCF_014189335.1	Klebsiella pneumoniae
GCF_014361115.1	Klebsiella pneumoniae
GCF_014883955.1	Klebsiella pneumoniae
GCF_015159775.2	Klebsiella pneumoniae
GCF_015277935.1	Klebsiella pneumoniae
GCF_015278055.1	Klebsiella pneumoniae
GCF_015278095.1	Klebsiella pneumoniae
GCF_015284925.1	Klebsiella pneumoniae
GCF_015287605.1	Klebsiella pneumoniae
GCF_015289145.1	Klebsiella pneumoniae
GCF_015289765.1	Klebsiella pneumoniae
GCF_015289985.1	Klebsiella pneumoniae
GCF_015290145.1	Klebsiella pneumoniae
GCF_015290925.1	Klebsiella pneumoniae
GCF_015338385.1	Klebsiella pneumoniae
GCF_015910145.1	Klebsiella pneumoniae
GCF_015992285.1	Klebsiella pneumoniae
GCF_015992345.1	Klebsiella pneumoniae
GCF_016066025.1	Klebsiella pneumoniae
GCF_016066295.1	Klebsiella pneumoniae
GCF_016629585.1	Klebsiella pneumoniae
GCF_016694775.1	Klebsiella pneumoniae
GCF_016727425.1	Klebsiella pneumoniae
GCF_016800965.1	Klebsiella pneumoniae
GCF_016903115.1	Klebsiella pneumoniae
GCF_016903195.1	Klebsiella pneumoniae
GCF_016903235.1	Klebsiella pneumoniae
GCF_016903395.1	Klebsiella pneumoniae
GCF_016903475.1	Klebsiella pneumoniae
GCF_016903875.1	Klebsiella pneumoniae
GCF_016904035.1	Klebsiella pneumoniae
GCF_016904095.1	Klebsiella pneumoniae
GCF_016904295.1	Klebsiella pneumoniae
GCF_016904415.1	Klebsiella pneumoniae
GCF_016904635.1	Klebsiella pneumoniae
GCF_016925355.1	Klebsiella pneumoniae
GCF_016939775.1	Klebsiella pneumoniae
GCF_017161135.1	Klebsiella pneumoniae
GCF_017310385.1	Klebsiella pneumoniae
GCF_017310405.1	Klebsiella pneumoniae
GCF_017743115.1	Klebsiella pneumoniae
GCF_017743135.1	Klebsiella pneumoniae
GCF_017815715.1	Klebsiella pneumoniae
GCF_017916215.1	Klebsiella pneumoniae
GCF_018274525.2	Klebsiella pneumoniae
GCF_018449065.1	Klebsiella pneumoniae
GCF_019038575.1	Klebsiella pneumoniae
GCF_019107685.1	Klebsiella pneumoniae
GCF_019798185.1	Klebsiella pneumoniae
GCF_019880265.1	Klebsiella pneumoniae
GCF_019900325.2	Klebsiella pneumoniae
GCF_019900745.2	Klebsiella pneumoniae
GCF_019900785.2	Klebsiella pneumoniae
GCF_019900805.2	Klebsiella pneumoniae
GCF_019915345.1	Klebsiella pneumoniae
GCF_019928625.2	Klebsiella pneumoniae
GCF_020023465.1	Klebsiella pneumoniae
GCF_020149875.1	Klebsiella pneumoniae
GCF_020149895.1	Klebsiella pneumoniae
GCF_020459305.1	Klebsiella pneumoniae
GCF_020525845.1	Klebsiella pneumoniae
GCF_020525885.1	Klebsiella pneumoniae
GCF_020525905.1	Klebsiella pneumoniae
GCF_020525945.1	Klebsiella pneumoniae
GCF_020525965.1	Klebsiella pneumoniae
GCF_020525985.1	Klebsiella pneumoniae
GCF_020695545.1	Klebsiella pneumoniae
GCF_020808985.1	Klebsiella pneumoniae
GCF_020906545.1	Klebsiella pneumoniae
GCF_020911785.1	Klebsiella pneumoniae
GCF_020990405.1	Klebsiella pneumoniae
GCF_020991145.1	Klebsiella pneumoniae
GCF_021137635.1	Klebsiella pneumoniae
GCF_021137655.1	Klebsiella pneumoniae
GCF_021137955.1	Klebsiella pneumoniae
GCF_021172125.1	Klebsiella pneumoniae
GCF_021228815.1	Klebsiella pneumoniae
GCF_021389995.1	Klebsiella pneumoniae
GCF_021460155.1	Klebsiella pneumoniae
GCF_021484965.1	Klebsiella pneumoniae
GCF_021655415.1	Klebsiella pneumoniae
GCF_021729765.1	Klebsiella pneumoniae
GCF_021729785.1	Klebsiella pneumoniae
GCF_021952745.1	Klebsiella pneumoniae
GCF_021952765.1	Klebsiella pneumoniae
GCF_022353525.1	Klebsiella pneumoniae
GCF_022353645.1	Klebsiella pneumoniae
GCF_022353665.1	Klebsiella pneumoniae
GCF_022353765.1	Klebsiella pneumoniae
GCF_022353985.1	Klebsiella pneumoniae
GCF_022354105.1	Klebsiella pneumoniae
GCF_022494375.1	Klebsiella pneumoniae
GCF_022494395.1	Klebsiella pneumoniae
GCF_022539425.1	Klebsiella pneumoniae
GCF_022559765.1	Klebsiella pneumoniae
GCF_022592575.1	Klebsiella pneumoniae
GCF_022592735.1	Klebsiella pneumoniae
GCF_022699325.1	Klebsiella pneumoniae
GCF_022699345.1	Klebsiella pneumoniae
GCF_022809875.1	Klebsiella pneumoniae
GCF_022964795.1	Klebsiella pneumoniae
GCF_022964835.1	Klebsiella pneumoniae
GCF_023093995.1	Klebsiella pneumoniae
GCF_023272735.1	Klebsiella pneumoniae
GCF_023379965.1	Klebsiella pneumoniae
GCF_023573865.1	Klebsiella pneumoniae
GCF_023612435.1	Klebsiella pneumoniae
GCF_023703835.1	Klebsiella pneumoniae
GCF_023703855.1	Klebsiella pneumoniae
GCF_023703895.1	Klebsiella pneumoniae
GCF_023703915.1	Klebsiella pneumoniae
GCF_023703935.1	Klebsiella pneumoniae
GCF_023703955.1	Klebsiella pneumoniae
GCF_024223795.1	Klebsiella pneumoniae
GCF_024224875.1	Klebsiella pneumoniae
GCF_024226435.1	Klebsiella pneumoniae
GCF_024496205.1	Klebsiella pneumoniae
GCF_024637895.1	Klebsiella pneumoniae
GCF_024652825.1	Klebsiella pneumoniae
GCF_024730825.1	Klebsiella pneumoniae
GCF_024734135.1	Klebsiella pneumoniae
GCF_024734195.1	Klebsiella pneumoniae
GCF_024917435.1	Klebsiella pneumoniae
GCF_024917495.1	Klebsiella pneumoniae
GCF_024918175.1	Klebsiella pneumoniae
GCF_024918835.1	Klebsiella pneumoniae
GCF_024918855.1	Klebsiella pneumoniae
GCF_025200575.1	Klebsiella pneumoniae
GCF_025398355.1	Klebsiella pneumoniae
GCF_025490515.1	Klebsiella pneumoniae
GCF_025642315.1	Klebsiella pneumoniae
GCF_025782805.1	Klebsiella pneumoniae
GCF_025908435.1	Klebsiella pneumoniae
GCF_025997695.1	Klebsiella pneumoniae
GCF_026427615.1	Klebsiella pneumoniae
GCF_026626165.1	Klebsiella pneumoniae
GCF_026626185.1	Klebsiella pneumoniae
GCF_026626245.1	Klebsiella pneumoniae
GCF_026651915.1	Klebsiella pneumoniae
GCF_027126715.1	Klebsiella pneumoniae
GCF_028220555.1	Klebsiella pneumoniae
GCF_028596205.1	Klebsiella pneumoniae
GCF_028609785.1	Klebsiella pneumoniae
GCF_028621835.1	Klebsiella pneumoniae
GCF_028753275.1	Klebsiella pneumoniae
GCF_028872175.1	Klebsiella pneumoniae
GCF_029025805.1	Klebsiella pneumoniae
GCF_029025965.1	Klebsiella pneumoniae
GCF_029201505.1	Klebsiella pneumoniae
GCF_029223945.1	Klebsiella pneumoniae
GCF_029541625.1	Klebsiella pneumoniae
GCF_029541685.1	Klebsiella pneumoniae
GCF_029541765.1	Klebsiella pneumoniae
GCF_029541785.1	Klebsiella pneumoniae
GCF_029541805.1	Klebsiella pneumoniae
GCF_029541825.1	Klebsiella pneumoniae
GCF_029541845.1	Klebsiella pneumoniae
GCF_029541865.1	Klebsiella pneumoniae
GCF_029541885.1	Klebsiella pneumoniae
GCF_029541905.1	Klebsiella pneumoniae
GCF_029542185.1	Klebsiella pneumoniae
GCF_029624915.1	Klebsiella pneumoniae
GCF_029718135.1	Klebsiella pneumoniae
GCF_029814845.1	Klebsiella pneumoniae
GCF_029867025.1	Klebsiella pneumoniae
GCF_029889725.1	Klebsiella pneumoniae
GCF_029962265.1	Klebsiella pneumoniae
GCF_030007455.1	Klebsiella pneumoniae
GCF_030020765.1	Klebsiella pneumoniae
GCF_030020895.1	Klebsiella pneumoniae
GCF_030061645.1	Klebsiella pneumoniae
GCF_030061865.1	Klebsiella pneumoniae
GCF_030169555.1	Klebsiella pneumoniae
GCF_030271895.1	Klebsiella pneumoniae
GCF_030271975.1	Klebsiella pneumoniae
GCF_030323665.1	Klebsiella pneumoniae
GCF_030412885.1	Klebsiella pneumoniae
GCF_030436075.1	Klebsiella pneumoniae
GCF_030503755.1	Klebsiella pneumoniae
GCF_030534295.1	Klebsiella pneumoniae
GCF_030544725.1	Klebsiella pneumoniae
GCF_030644545.1	Klebsiella pneumoniae
GCF_030644565.1	Klebsiella pneumoniae
GCF_030644585.1	Klebsiella pneumoniae
GCF_030845415.1	Klebsiella pneumoniae
GCF_030845635.1	Klebsiella pneumoniae
GCF_030845655.1	Klebsiella pneumoniae
GCF_030845675.1	Klebsiella pneumoniae
GCF_030845735.1	Klebsiella pneumoniae
GCF_030845775.1	Klebsiella pneumoniae
GCF_030845875.1	Klebsiella pneumoniae
GCF_030845895.1	Klebsiella pneumoniae
GCF_030845935.1	Klebsiella pneumoniae
GCF_030845975.1	Klebsiella pneumoniae
GCF_030846075.1	Klebsiella pneumoniae
GCF_030847575.1	Klebsiella pneumoniae
GCF_030848965.1	Klebsiella pneumoniae
GCF_031326265.1	Klebsiella pneumoniae
GCF_032248875.1	Klebsiella pneumoniae
GCF_032343715.1	Klebsiella pneumoniae
GCF_032463405.1	Klebsiella pneumoniae
GCF_900497475.1	Klebsiella pneumoniae
GCF_900622605.1	Klebsiella pneumoniae
GCF_900635125.1	Klebsiella pneumoniae
GCF_900635995.1	Klebsiella pneumoniae
GCF_900636455.1	Klebsiella pneumoniae
GCF_901421925.1	Klebsiella pneumoniae
GCF_901422065.1	Klebsiella pneumoniae
GCF_902827215.1	Klebsiella pneumoniae
GCF_904863205.1	Klebsiella pneumoniae
GCF_904863325.1	Klebsiella pneumoniae
GCF_904863365.1	Klebsiella pneumoniae
GCF_904863425.1	Klebsiella pneumoniae
GCF_904864605.1	Klebsiella pneumoniae
GCF_904865795.1	Klebsiella pneumoniae
GCF_904865805.1	Klebsiella pneumoniae
GCF_904866375.1	Klebsiella pneumoniae
GCF_904866425.1	Klebsiella pneumoniae
GCF_904866445.1	Klebsiella pneumoniae
GCF_904866505.1	Klebsiella pneumoniae
GCF_946966015.1	Klebsiella pneumoniae
GCF_000203855.3	Lactiplantibacillus plantarum
GCF_000338115.2	Lactiplantibacillus plantarum
GCF_000412205.1	Lactiplantibacillus plantarum
GCF_000466905.3	Lactiplantibacillus plantarum
GCF_000931425.2	Lactiplantibacillus plantarum
GCF_001272315.2	Lactiplantibacillus plantarum
GCF_001278015.1	Lactiplantibacillus plantarum
GCF_001296095.1	Lactiplantibacillus plantarum
GCF_001302645.1	Lactiplantibacillus plantarum
GCF_001331925.2	Lactiplantibacillus plantarum
GCF_001581895.1	Lactiplantibacillus plantarum
GCF_001617525.2	Lactiplantibacillus plantarum
GCF_001660025.1	Lactiplantibacillus plantarum
GCF_001672035.1	Lactiplantibacillus plantarum
GCF_001704335.1	Lactiplantibacillus plantarum
GCF_001715615.1	Lactiplantibacillus plantarum
GCF_001874125.1	Lactiplantibacillus plantarum
GCF_001880185.2	Lactiplantibacillus plantarum
GCF_001908455.1	Lactiplantibacillus plantarum
GCF_001990145.1	Lactiplantibacillus plantarum
GCF_002005385.2	Lactiplantibacillus plantarum
GCF_002109405.1	Lactiplantibacillus plantarum
GCF_002117245.1	Lactiplantibacillus plantarum
GCF_002117285.1	Lactiplantibacillus plantarum
GCF_002173655.1	Lactiplantibacillus plantarum
GCF_002205775.2	Lactiplantibacillus plantarum
GCF_002220815.1	Lactiplantibacillus plantarum
GCF_002290185.1	Lactiplantibacillus plantarum
GCF_002576835.1	Lactiplantibacillus plantarum
GCF_002868755.1	Lactiplantibacillus plantarum
GCF_002906875.1	Lactiplantibacillus plantarum
GCF_002943545.1	Lactiplantibacillus plantarum
GCF_002948215.1	Lactiplantibacillus plantarum
GCF_003020005.1	Lactiplantibacillus plantarum
GCF_003076435.1	Lactiplantibacillus plantarum
GCF_003097595.1	Lactiplantibacillus plantarum
GCF_003143915.1	Lactiplantibacillus plantarum
GCF_003286955.1	Lactiplantibacillus plantarum
GCF_003345375.1	Lactiplantibacillus plantarum
GCF_003428355.1	Lactiplantibacillus plantarum
GCF_003597635.1	Lactiplantibacillus plantarum
GCF_003611015.1	Lactiplantibacillus plantarum
GCF_003627355.1	Lactiplantibacillus plantarum
GCF_003641165.1	Lactiplantibacillus plantarum
GCF_003692595.1	Lactiplantibacillus plantarum
GCF_003813125.1	Lactiplantibacillus plantarum
GCF_003966855.1	Lactiplantibacillus plantarum
GCF_003999275.1	Lactiplantibacillus plantarum
GCF_004028315.1	Lactiplantibacillus plantarum
GCF_004028335.1	Lactiplantibacillus plantarum
GCF_004087995.1	Lactiplantibacillus plantarum
GCF_004101505.1	Lactiplantibacillus plantarum
GCF_004101545.1	Lactiplantibacillus plantarum
GCF_004101605.1	Lactiplantibacillus plantarum
GCF_004101625.1	Lactiplantibacillus plantarum
GCF_004103495.1	Lactiplantibacillus plantarum
GCF_004141755.1	Lactiplantibacillus plantarum
GCF_004141895.1	Lactiplantibacillus plantarum
GCF_004337615.1	Lactiplantibacillus plantarum
GCF_004730965.1	Lactiplantibacillus plantarum
GCF_005576935.1	Lactiplantibacillus plantarum
GCF_006770485.1	Lactiplantibacillus plantarum
GCF_006770505.1	Lactiplantibacillus plantarum
GCF_007833595.1	Lactiplantibacillus plantarum
GCF_009619495.1	Lactiplantibacillus plantarum
GCF_009759825.1	Lactiplantibacillus plantarum
GCF_009759845.1	Lactiplantibacillus plantarum
GCF_009762745.1	Lactiplantibacillus plantarum
GCF_009913635.1	Lactiplantibacillus plantarum
GCF_009913675.1	Lactiplantibacillus plantarum
GCF_009913695.1	Lactiplantibacillus plantarum
GCF_009913835.1	Lactiplantibacillus plantarum
GCF_009913855.1	Lactiplantibacillus plantarum
GCF_009913975.1	Lactiplantibacillus plantarum
GCF_009914095.1	Lactiplantibacillus plantarum
GCF_010092485.1	Lactiplantibacillus plantarum
GCF_010586945.1	Lactiplantibacillus plantarum
GCF_011022295.1	Lactiplantibacillus plantarum
GCF_011170185.2	Lactiplantibacillus plantarum
GCF_011304595.2	Lactiplantibacillus plantarum
GCF_012109355.1	Lactiplantibacillus plantarum
GCF_012974545.1	Lactiplantibacillus plantarum
GCF_013155145.1	Lactiplantibacillus plantarum
GCF_013305265.1	Lactiplantibacillus plantarum
GCF_013487805.1	Lactiplantibacillus plantarum
GCF_013694305.1	Lactiplantibacillus plantarum
GCF_014041895.1	Lactiplantibacillus plantarum
GCF_014084065.1	Lactiplantibacillus plantarum
GCF_014840995.1	Lactiplantibacillus plantarum
GCF_016066915.1	Lactiplantibacillus plantarum
GCF_016415605.1	Lactiplantibacillus plantarum
GCF_016775685.1	Lactiplantibacillus plantarum
GCF_016812075.1	Lactiplantibacillus plantarum
GCF_016838645.1	Lactiplantibacillus plantarum
GCF_016894405.1	Lactiplantibacillus plantarum
GCF_017351995.1	Lactiplantibacillus plantarum
GCF_017576965.1	Lactiplantibacillus plantarum
GCF_018588605.2	Lactiplantibacillus plantarum
GCF_019076805.1	Lactiplantibacillus plantarum
GCF_019321805.1	Lactiplantibacillus plantarum
GCF_019425695.1	Lactiplantibacillus plantarum
GCF_019469465.1	Lactiplantibacillus plantarum
GCF_021559675.1	Lactiplantibacillus plantarum
GCF_021559915.1	Lactiplantibacillus plantarum
GCF_021560135.1	Lactiplantibacillus plantarum
GCF_021650875.1	Lactiplantibacillus plantarum
GCF_022558425.1	Lactiplantibacillus plantarum
GCF_023278325.1	Lactiplantibacillus plantarum
GCF_023348385.1	Lactiplantibacillus plantarum
GCF_023348525.1	Lactiplantibacillus plantarum
GCF_023370155.1	Lactiplantibacillus plantarum
GCF_024137845.1	Lactiplantibacillus plantarum
GCF_024137985.1	Lactiplantibacillus plantarum
GCF_024181685.1	Lactiplantibacillus plantarum
GCF_024181705.1	Lactiplantibacillus plantarum
GCF_024396815.1	Lactiplantibacillus plantarum
GCF_024758665.1	Lactiplantibacillus plantarum
GCF_024969715.1	Lactiplantibacillus plantarum
GCF_024969905.1	Lactiplantibacillus plantarum
GCF_024970165.1	Lactiplantibacillus plantarum
GCF_025144505.1	Lactiplantibacillus plantarum
GCF_026013765.1	Lactiplantibacillus plantarum
GCF_026016545.1	Lactiplantibacillus plantarum
GCF_026153115.1	Lactiplantibacillus plantarum
GCF_026689375.1	Lactiplantibacillus plantarum
GCF_026976315.1	Lactiplantibacillus plantarum
GCF_027474465.1	Lactiplantibacillus plantarum
GCF_027557615.1	Lactiplantibacillus plantarum
GCF_027920405.1	Lactiplantibacillus plantarum
GCF_028201575.1	Lactiplantibacillus plantarum
GCF_028463965.1	Lactiplantibacillus plantarum
GCF_028869445.1	Lactiplantibacillus plantarum
GCF_029542245.1	Lactiplantibacillus plantarum
GCF_029637825.1	Lactiplantibacillus plantarum
GCF_029854335.1	Lactiplantibacillus plantarum
GCF_029855105.1	Lactiplantibacillus plantarum
GCF_029906425.1	Lactiplantibacillus plantarum
GCF_030061985.1	Lactiplantibacillus plantarum
GCF_030253605.1	Lactiplantibacillus plantarum
GCF_030297715.1	Lactiplantibacillus plantarum
GCF_030297735.1	Lactiplantibacillus plantarum
GCF_030463605.1	Lactiplantibacillus plantarum
GCF_030503695.1	Lactiplantibacillus plantarum
GCF_030758995.1	Lactiplantibacillus plantarum
GCF_031348585.1	Lactiplantibacillus plantarum
GCF_031432955.1	Lactiplantibacillus plantarum
GCF_031583165.1	Lactiplantibacillus plantarum
GCF_031596315.1	Lactiplantibacillus plantarum
GCF_031597175.1	Lactiplantibacillus plantarum
GCF_031876755.1	Lactiplantibacillus plantarum
GCF_031877725.1	Lactiplantibacillus plantarum
GCF_032463585.1	Lactiplantibacillus plantarum
GCF_000026645.1	Pseudomonas aeruginosa
GCF_000168335.1	Pseudomonas aeruginosa
GCF_000271365.1	Pseudomonas aeruginosa
GCF_000271985.2	Pseudomonas aeruginosa
GCF_000284555.1	Pseudomonas aeruginosa
GCF_000359505.1	Pseudomonas aeruginosa
GCF_000414035.1	Pseudomonas aeruginosa
GCF_000496605.2	Pseudomonas aeruginosa
GCF_000504045.1	Pseudomonas aeruginosa
GCF_000510305.1	Pseudomonas aeruginosa
GCF_000524595.1	Pseudomonas aeruginosa
GCF_000816985.1	Pseudomonas aeruginosa
GCF_000829885.1	Pseudomonas aeruginosa
GCF_001077475.1	Pseudomonas aeruginosa
GCF_001447845.1	Pseudomonas aeruginosa
GCF_001457615.1	Pseudomonas aeruginosa
GCF_001482325.1	Pseudomonas aeruginosa
GCF_001515915.2	Pseudomonas aeruginosa
GCF_001516005.1	Pseudomonas aeruginosa
GCF_001516105.1	Pseudomonas aeruginosa
GCF_001516165.2	Pseudomonas aeruginosa
GCF_001516225.2	Pseudomonas aeruginosa
GCF_001516245.2	Pseudomonas aeruginosa
GCF_001516265.1	Pseudomonas aeruginosa
GCF_001516305.2	Pseudomonas aeruginosa
GCF_001516325.2	Pseudomonas aeruginosa
GCF_001516345.1	Pseudomonas aeruginosa
GCF_001518975.1	Pseudomonas aeruginosa
GCF_001542795.2	Pseudomonas aeruginosa
GCF_001547955.1	Pseudomonas aeruginosa
GCF_001548335.1	Pseudomonas aeruginosa
GCF_001606045.1	Pseudomonas aeruginosa
GCF_001632245.1	Pseudomonas aeruginosa
GCF_001679685.1	Pseudomonas aeruginosa
GCF_001687285.1	Pseudomonas aeruginosa
GCF_001721825.1	Pseudomonas aeruginosa
GCF_001722005.2	Pseudomonas aeruginosa
GCF_001792855.1	Pseudomonas aeruginosa
GCF_001900265.1	Pseudomonas aeruginosa
GCF_002075065.1	Pseudomonas aeruginosa
GCF_002192495.1	Pseudomonas aeruginosa
GCF_002205335.1	Pseudomonas aeruginosa
GCF_002205375.1	Pseudomonas aeruginosa
GCF_002208645.1	Pseudomonas aeruginosa
GCF_002237425.1	Pseudomonas aeruginosa
GCF_002287725.2	Pseudomonas aeruginosa
GCF_002442855.1	Pseudomonas aeruginosa
GCF_002753655.1	Pseudomonas aeruginosa
GCF_002812825.1	Pseudomonas aeruginosa
GCF_002812865.1	Pseudomonas aeruginosa
GCF_002946935.1	Pseudomonas aeruginosa
GCF_002997005.1	Pseudomonas aeruginosa
GCF_003052005.2	Pseudomonas aeruginosa
GCF_003060845.1	Pseudomonas aeruginosa
GCF_003073795.1	Pseudomonas aeruginosa
GCF_003193645.1	Pseudomonas aeruginosa
GCF_003288335.1	Pseudomonas aeruginosa
GCF_003288435.1	Pseudomonas aeruginosa
GCF_003332705.2	Pseudomonas aeruginosa
GCF_003369735.1	Pseudomonas aeruginosa
GCF_003369755.1	Pseudomonas aeruginosa
GCF_003369775.1	Pseudomonas aeruginosa
GCF_003411785.2	Pseudomonas aeruginosa
GCF_003429185.1	Pseudomonas aeruginosa
GCF_003429205.1	Pseudomonas aeruginosa
GCF_003571505.1	Pseudomonas aeruginosa
GCF_003641125.1	Pseudomonas aeruginosa
GCF_003798105.1	Pseudomonas aeruginosa
GCF_003812165.1	Pseudomonas aeruginosa
GCF_003813025.1	Pseudomonas aeruginosa
GCF_004010895.1	Pseudomonas aeruginosa
GCF_004193735.1	Pseudomonas aeruginosa
GCF_004291075.1	Pseudomonas aeruginosa
GCF_004355125.1	Pseudomonas aeruginosa
GCF_005305005.1	Pseudomonas aeruginosa
GCF_007559065.1	Pseudomonas aeruginosa
GCF_007833895.1	Pseudomonas aeruginosa
GCF_008033765.1	Pseudomonas aeruginosa
GCF_008245185.1	Pseudomonas aeruginosa
GCF_009648875.1	Pseudomonas aeruginosa
GCF_009676765.1	Pseudomonas aeruginosa
GCF_009720405.1	Pseudomonas aeruginosa
GCF_009720425.1	Pseudomonas aeruginosa
GCF_009867055.1	Pseudomonas aeruginosa
GCF_009905195.1	Pseudomonas aeruginosa
GCF_009911735.1	Pseudomonas aeruginosa
GCF_011045375.1	Pseudomonas aeruginosa
GCF_011106815.1	Pseudomonas aeruginosa
GCF_011466835.1	Pseudomonas aeruginosa
GCF_012276675.1	Pseudomonas aeruginosa
GCF_012971705.1	Pseudomonas aeruginosa
GCF_013201095.1	Pseudomonas aeruginosa
GCF_013255565.1	Pseudomonas aeruginosa
GCF_013260445.1	Pseudomonas aeruginosa
GCF_013305645.2	Pseudomonas aeruginosa
GCF_013343155.1	Pseudomonas aeruginosa
GCF_013343335.1	Pseudomonas aeruginosa
GCF_013343355.1	Pseudomonas aeruginosa
GCF_013343375.1	Pseudomonas aeruginosa
GCF_013343455.1	Pseudomonas aeruginosa
GCF_013343475.1	Pseudomonas aeruginosa
GCF_013343495.1	Pseudomonas aeruginosa
GCF_013343515.1	Pseudomonas aeruginosa
GCF_013343535.1	Pseudomonas aeruginosa
GCF_013343555.1	Pseudomonas aeruginosa
GCF_013343575.1	Pseudomonas aeruginosa
GCF_013376775.1	Pseudomonas aeruginosa
GCF_013393685.1	Pseudomonas aeruginosa
GCF_013393705.1	Pseudomonas aeruginosa
GCF_013395035.1	Pseudomonas aeruginosa
GCF_014217315.1	Pseudomonas aeruginosa
GCF_014467035.1	Pseudomonas aeruginosa
GCF_014490645.1	Pseudomonas aeruginosa
GCF_014854655.1	Pseudomonas aeruginosa
GCF_014930935.1	Pseudomonas aeruginosa
GCF_015697465.1	Pseudomonas aeruginosa
GCF_015697605.1	Pseudomonas aeruginosa
GCF_016064595.1	Pseudomonas aeruginosa
GCF_016105505.1	Pseudomonas aeruginosa
GCF_016105665.1	Pseudomonas aeruginosa
GCF_016105885.1	Pseudomonas aeruginosa
GCF_016584725.1	Pseudomonas aeruginosa
GCF_016745175.1	Pseudomonas aeruginosa
GCF_016811975.1	Pseudomonas aeruginosa
GCF_016864415.1	Pseudomonas aeruginosa
GCF_017378475.1	Pseudomonas aeruginosa
GCF_017900915.1	Pseudomonas aeruginosa
GCF_018141645.1	Pseudomonas aeruginosa
GCF_018279285.1	Pseudomonas aeruginosa
GCF_018279305.1	Pseudomonas aeruginosa
GCF_018409365.1	Pseudomonas aeruginosa
GCF_019378915.1	Pseudomonas aeruginosa
GCF_019434075.1	Pseudomonas aeruginosa
GCF_019434095.1	Pseudomonas aeruginosa
GCF_019434135.1	Pseudomonas aeruginosa
GCF_019434155.1	Pseudomonas aeruginosa
GCF_019443665.1	Pseudomonas aeruginosa
GCF_019466145.1	Pseudomonas aeruginosa
GCF_019738995.2	Pseudomonas aeruginosa
GCF_019857325.1	Pseudomonas aeruginosa
GCF_019857425.1	Pseudomonas aeruginosa
GCF_019857445.1	Pseudomonas aeruginosa
GCF_019857485.1	Pseudomonas aeruginosa
GCF_019857545.1	Pseudomonas aeruginosa
GCF_019857625.1	Pseudomonas aeruginosa
GCF_019915485.1	Pseudomonas aeruginosa
GCF_020405165.1	Pseudomonas aeruginosa
GCF_020771755.1	Pseudomonas aeruginosa
GCF_020990465.1	Pseudomonas aeruginosa
GCF_021166255.2	Pseudomonas aeruginosa
GCF_021166275.2	Pseudomonas aeruginosa
GCF_021166295.1	Pseudomonas aeruginosa
GCF_021166315.2	Pseudomonas aeruginosa
GCF_021166355.2	Pseudomonas aeruginosa
GCF_021166375.2	Pseudomonas aeruginosa
GCF_021184265.1	Pseudomonas aeruginosa
GCF_021266605.1	Pseudomonas aeruginosa
GCF_021378395.1	Pseudomonas aeruginosa
GCF_021398755.1	Pseudomonas aeruginosa
GCF_021497305.1	Pseudomonas aeruginosa
GCF_021497325.1	Pseudomonas aeruginosa
GCF_021497405.1	Pseudomonas aeruginosa
GCF_021497445.1	Pseudomonas aeruginosa
GCF_021513295.1	Pseudomonas aeruginosa
GCF_021513435.1	Pseudomonas aeruginosa
GCF_022453765.1	Pseudomonas aeruginosa
GCF_022453825.1	Pseudomonas aeruginosa
GCF_022559545.1	Pseudomonas aeruginosa
GCF_022569895.1	Pseudomonas aeruginosa
GCF_022569915.1	Pseudomonas aeruginosa
GCF_022569995.1	Pseudomonas aeruginosa
GCF_022570415.1	Pseudomonas aeruginosa
GCF_022570455.1	Pseudomonas aeruginosa
GCF_022637915.1	Pseudomonas aeruginosa
GCF_022638055.1	Pseudomonas aeruginosa
GCF_022670795.1	Pseudomonas aeruginosa
GCF_022699485.1	Pseudomonas aeruginosa
GCF_022699505.1	Pseudomonas aeruginosa
GCF_022699525.1	Pseudomonas aeruginosa
GCF_022700635.2	Pseudomonas aeruginosa
GCF_022810885.1	Pseudomonas aeruginosa
GCF_022810945.1	Pseudomonas aeruginosa
GCF_022870525.1	Pseudomonas aeruginosa
GCF_022870565.1	Pseudomonas aeruginosa
GCF_023066825.1	Pseudomonas aeruginosa
GCF_023066865.1	Pseudomonas aeruginosa
GCF_023093975.1	Pseudomonas aeruginosa
GCF_023380065.1	Pseudomonas aeruginosa
GCF_023571485.1	Pseudomonas aeruginosa
GCF_023612335.1	Pseudomonas aeruginosa
GCF_023822305.1	Pseudomonas aeruginosa
GCF_024266805.1	Pseudomonas aeruginosa
GCF_024266935.1	Pseudomonas aeruginosa
GCF_024300845.1	Pseudomonas aeruginosa
GCF_024397355.1	Pseudomonas aeruginosa
GCF_024507915.1	Pseudomonas aeruginosa
GCF_024803805.1	Pseudomonas aeruginosa
GCF_025079255.1	Pseudomonas aeruginosa
GCF_025200845.1	Pseudomonas aeruginosa
GCF_025398095.1	Pseudomonas aeruginosa
GCF_025398835.1	Pseudomonas aeruginosa
GCF_025790885.1	Pseudomonas aeruginosa
GCF_026428275.1	Pseudomonas aeruginosa
GCF_026636135.1	Pseudomonas aeruginosa
GCF_026636195.1	Pseudomonas aeruginosa
GCF_026727695.1	Pseudomonas aeruginosa
GCF_026727735.1	Pseudomonas aeruginosa
GCF_026727755.1	Pseudomonas aeruginosa
[truncated: 548 more rows]

## Sheet: Supplementary Table 2
Supplementary Table 2. Correlation between the gene gain rate and defense system presence.
Species	Defense system subtype	Spearman's rho	p-value
Streptococcus pyogenes	CAS_Class2-Subtype-II-A	-0.47231	<0.0001
Staphylococcus aureus	Gabija	-0.434438	<0.0001
Pseudomonas aeruginosa	CAS_Class1-Subtype-I-F	-0.42633	<0.0001
Escherichia coli	RM_Type_II	-0.35254	<0.0001
Klebsiella pneumoniae	CAS_Class1-Subtype-I-E	-0.31444	<0.0001
Staphylococcus aureus	RM_Type_II	-0.309821	<0.0001
Enterococcus faecalis	AbiV	-0.298353	<0.0001
Salmonella enterica	RM_Type_II	-0.260053	<0.0001
Pseudomonas aeruginosa	RM_Type_II	-0.247462	<0.0001
Staphylococcus aureus	AbiD	-0.234045	<0.0001
Escherichia coli	RM_Type_IV	-0.224017	<0.0001
Lactiplantibacillus plantarum	RM_Type_II	-0.196417	0.0003
Helicobacter pylori C	Eleos	-0.190273	0.001
Salmonella enterica	CAS_Class1-Subtype-I-E	-0.164157	0.0006
Escherichia coli	RM_Type_I	-0.144736	<0.0001
Klebsiella pneumoniae	MazEF	-0.124977	0.0007
Enterococcus faecalis	CAS_Class2-Subtype-II-A	-0.122706	0.0231
Acinetobacter baumannii	Gao_Qat	-0.114982	0.0069
Salmonella enterica	PD-T4-3	-0.114659	0.0136
Campylobacter jejuni	Bunzi	-0.0994193	0.0372
Salmonella enterica	RM_Type_I	-0.0923455	0.0373
Acinetobacter baumannii	Gabija	-0.089864	0.0297
Streptococcus pyogenes	CAS_Class1-Subtype-I-C	-0.0897226	0.088
Acinetobacter baumannii	RM_Type_I	-0.0896285	0.0299
Enterococcus faecalis	SpbK	-0.0892353	0.0752
Escherichia coli	CAS_Class1-Subtype-I-E	-0.0845473	0.0055
Acinetobacter baumannii	RM_Type_II	-0.0814221	0.0423
Escherichia coli	PsyrTA	-0.0552903	0.0499
Acinetobacter baumannii	CAS_Class1-Subtype-I-F	-0.0492215	0.1534
Salmonella enterica	Mokosh_TypeII	-0.0293996	0.2917
Enterococcus faecalis	RM_Type_I	-0.0261926	0.3339
Lactiplantibacillus plantarum	CAS_Class2-Subtype-II-A	-0.00671941	0.454
Campylobacter jejuni	RM_Type_II	0.00199069	0.479
Enterococcus faecalis	AbiD	0.00929592	0.4466
Enterococcus faecalis	RosmerTA	0.0268834	0.3304
Acinetobacter baumannii	RosmerTA	0.0359075	0.2273
Lactiplantibacillus plantarum	RM_Type_IIG	0.0363799	0.2606
Salmonella enterica	Septu	0.0471678	0.1835
Campylobacter jejuni	SoFic	0.0509904	0.1819
Helicobacter pylori C	RloC	0.0548102	0.177
Enterococcus faecalis	RM_Type_II	0.0648715	0.1487
Lactiplantibacillus plantarum	MazEF	0.0698159	0.1121
Klebsiella pneumoniae	PD-T4-3	0.0828526	0.0179
Escherichia coli	Mok_Hok_Sok	0.0875375	0.004
Helicobacter pylori C	RM_Type_IV	0.100709	0.021
Acinetobacter baumannii	SspBCDE	0.102483	0.0175
Salmonella enterica	RM_Type_IV	0.109717	0.0195
Lactiplantibacillus plantarum	RM_Type_IV	0.142772	0.0084
Klebsiella pneumoniae	RM_Type_I	0.166139	<0.0001
Klebsiella pneumoniae	RM_Type_IV	0.171085	<0.0001
Campylobacter jejuni	RloC	0.190094	0.0004
Campylobacter jejuni	RM_Type_III	0.218335	0.0001
Enterococcus faecalis	AbiJ	0.228622	<0.0001
Enterococcus faecium	RM_Type_I	0.23078	<0.0001
Lactiplantibacillus plantarum	RM_Type_I	0.233816	<0.0001
Enterococcus faecium	Gabija	0.251173	<0.0001
Enterococcus faecium	AbiH	0.253175	<0.0001
Staphylococcus aureus	RosmerTA	0.299191	<0.0001
Staphylococcus aureus	FS_Sma	0.333004	<0.0001
Klebsiella pneumoniae	RM_Type_II	0.355659	<0.0001
Klebsiella pneumoniae	Mok_Hok_Sok	0.363254	<0.0001
Pseudomonas aeruginosa	RM_Type_IV	0.3655	<0.0001
Enterococcus faecium	AbiE	0.380543	<0.0001
Pseudomonas aeruginosa	JukAB	0.404273	<0.0001
Enterococcus faecium	AbiJ	0.414118	<0.0001
Pseudomonas aeruginosa	Gabija	0.422027	<0.0001
Pseudomonas aeruginosa	RM_Type_I	0.429134	<0.0001
Pseudomonas aeruginosa	Wadjet_I	0.440642	<0.0001
Pseudomonas aeruginosa	CBASS_III	0.453162	<0.0001
Enterococcus faecium	PD-Lambda-1	0.458365	<0.0001
Enterococcus faecium	MazEF	0.459204	<0.0001
Pseudomonas aeruginosa	RM_Type_IIG	0.518002	<0.0001
Pseudomonas aeruginosa	RloC	0.52246	<0.0001

## Sheet: Supplementary Table 3
Supplementary Table 3. Spacer turnover rate in 9 CRISPR-Cas systems.
Query1	Query2	Jaccard_distance	Phylogenetic_distance	Turnover rate	System
GCF_014874575.1	GCF_023809625.1	0	0.000135631	0.999864	A.baumannii:CRISPR-Cas-I-F
GCF_002803025.2	GCF_018831485.1	0.186813	0.000339235	1.18641	A.baumannii:CRISPR-Cas-I-F
GCF_000069245.1	GCF_002996805.1	0.0576923	0.000885271	1.05676	A.baumannii:CRISPR-Cas-I-F
GCF_002996805.1	GCF_018831465.1	0.0103093	0.0016656	1.00863	A.baumannii:CRISPR-Cas-I-F
GCF_000069245.1	GCF_018831465.1	0.0679612	0.00218448	1.06563	A.baumannii:CRISPR-Cas-I-F
GCF_000794125.2	GCF_002082825.1	0.0721649	0.00262142	1.06936	A.baumannii:CRISPR-Cas-I-F
GCF_002996805.1	GCF_002999195.2	0.04	0.00273166	1.03717	A.baumannii:CRISPR-Cas-I-F
GCF_002803025.2	GCF_018831465.1	0.123596	0.0029264	1.12032	A.baumannii:CRISPR-Cas-I-F
GCF_018808925.1	GCF_021899715.1	0.294118	0.00305203	1.29018	A.baumannii:CRISPR-Cas-I-F
GCF_018831465.1	GCF_018831485.1	0.0612245	0.00306314	1.05798	A.baumannii:CRISPR-Cas-I-F
GCF_002996805.1	GCF_022467655.1	0.0208333	0.00316135	1.01762	A.baumannii:CRISPR-Cas-I-F
GCF_000069245.1	GCF_002999195.2	0.0943396	0.00323028	1.09082	A.baumannii:CRISPR-Cas-I-F
GCF_000069245.1	GCF_022467655.1	0.0784314	0.00365997	1.0745	A.baumannii:CRISPR-Cas-I-F
GCF_002999195.2	GCF_018831465.1	0.0505051	0.00403087	1.04629	A.baumannii:CRISPR-Cas-I-F
GCF_022459415.1	GCF_022467655.1	0.0408163	0.00416579	1.0365	A.baumannii:CRISPR-Cas-I-F
GCF_002803025.2	GCF_002996805.1	0.133333	0.00444034	1.12832	A.baumannii:CRISPR-Cas-I-F
GCF_018831465.1	GCF_022467655.1	0.0315789	0.00446056	1.027	A.baumannii:CRISPR-Cas-I-F
GCF_002996805.1	GCF_018831485.1	0.0707071	0.00457709	1.06583	A.baumannii:CRISPR-Cas-I-F
GCF_002996805.1	GCF_022459415.1	0.04	0.00491604	1.03491	A.baumannii:CRISPR-Cas-I-F
GCF_000069245.1	GCF_002803025.2	0.1875	0.00495923	1.18164	A.baumannii:CRISPR-Cas-I-F
GCF_000069245.1	GCF_018831485.1	0.12381	0.00509597	1.11811	A.baumannii:CRISPR-Cas-I-F
GCF_002996805.1	GCF_003296225.1	0.0769231	0.00510437	1.07145	A.baumannii:CRISPR-Cas-I-F
GCF_020911985.1	GCF_022369355.1	0.674074	0.00521361	1.66539	A.baumannii:CRISPR-Cas-I-F
GCF_002999195.2	GCF_022467655.1	0.0408163	0.00527553	1.03535	A.baumannii:CRISPR-Cas-I-F
GCF_000069245.1	GCF_022459415.1	0.0943396	0.00541466	1.08845	A.baumannii:CRISPR-Cas-I-F
GCF_000069245.1	GCF_003296225.1	0.127273	0.00560299	1.12099	A.baumannii:CRISPR-Cas-I-F
GCF_002999195.2	GCF_003296225.1	0.0377358	0.00598199	1.03157	A.baumannii:CRISPR-Cas-I-F
GCF_018831465.1	GCF_022459415.1	0.0505051	0.00621525	1.04402	A.baumannii:CRISPR-Cas-I-F
GCF_003296225.1	GCF_018831465.1	0.0873786	0.00640358	1.08046	A.baumannii:CRISPR-Cas-I-F
GCF_002803025.2	GCF_002999195.2	0.173913	0.00680562	1.16598	A.baumannii:CRISPR-Cas-I-F
GCF_002999195.2	GCF_018831485.1	0.108911	0.00694237	1.10127	A.baumannii:CRISPR-Cas-I-F
GCF_002999195.2	GCF_022459415.1	0	0.00703022	0.993019	A.baumannii:CRISPR-Cas-I-F
GCF_002803025.2	GCF_022467655.1	0.136364	0.0072353	1.1282	A.baumannii:CRISPR-Cas-I-F
GCF_018831485.1	GCF_022467655.1	0.0927835	0.00737205	1.08479	A.baumannii:CRISPR-Cas-I-F
GCF_003296225.1	GCF_022467655.1	0.0784314	0.00764823	1.07025	A.baumannii:CRISPR-Cas-I-F
GCF_002996805.1	GCF_006385075.1	0.0103093	0.00812564	1.00217	A.baumannii:CRISPR-Cas-I-F
GCF_002996805.1	GCF_028583505.1	0.04	0.00835079	1.03139	A.baumannii:CRISPR-Cas-I-F
GCF_022467655.1	GCF_028583505.1	0.0408163	0.00839502	1.03215	A.baumannii:CRISPR-Cas-I-F
GCF_002996805.1	GCF_024139095.1	0.04	0.00840437	1.03133	A.baumannii:CRISPR-Cas-I-F
GCF_000069245.1	GCF_006385075.1	0.0679612	0.00862426	1.05883	A.baumannii:CRISPR-Cas-I-F
GCF_001457535.1	GCF_014874575.1	0.267857	0.00875285	1.25686	A.baumannii:CRISPR-Cas-I-F
GCF_001457535.1	GCF_023809625.1	0.265487	0.00880258	1.25444	A.baumannii:CRISPR-Cas-I-F
GCF_000069245.1	GCF_028583505.1	0.0943396	0.00884941	1.08474	A.baumannii:CRISPR-Cas-I-F
GCF_000069245.1	GCF_024139095.1	0.0943396	0.00890299	1.08468	A.baumannii:CRISPR-Cas-I-F
GCF_002803025.2	GCF_022459415.1	0.173913	0.00898999	1.16345	A.baumannii:CRISPR-Cas-I-F
GCF_002999195.2	GCF_006385075.1	0.030303	0.00900327	1.02111	A.baumannii:CRISPR-Cas-I-F
GCF_018831485.1	GCF_022459415.1	0.108911	0.00912674	1.09888	A.baumannii:CRISPR-Cas-I-F
GCF_002803025.2	GCF_003296225.1	0.208333	0.00917832	1.19734	A.baumannii:CRISPR-Cas-I-F
GCF_003296225.1	GCF_018831485.1	0.142857	0.00931507	1.13231	A.baumannii:CRISPR-Cas-I-F
GCF_003296225.1	GCF_022459415.1	0.0377358	0.00940292	1.02807	A.baumannii:CRISPR-Cas-I-F
GCF_006385075.1	GCF_018831465.1	0.0208333	0.00942485	1.0113	A.baumannii:CRISPR-Cas-I-F
GCF_018831465.1	GCF_028583505.1	0.0505051	0.00965	1.04046	A.baumannii:CRISPR-Cas-I-F
GCF_018831465.1	GCF_024139095.1	0.0505051	0.00970358	1.04041	A.baumannii:CRISPR-Cas-I-F
GCF_002999195.2	GCF_024139095.1	0.0196078	0.00977409	1.00974	A.baumannii:CRISPR-Cas-I-F
GCF_022459415.1	GCF_028583505.1	0	0.0101497	0.989952	A.baumannii:CRISPR-Cas-I-F
GCF_003296225.1	GCF_006385075.1	0.0679612	0.0101585	1.05722	A.baumannii:CRISPR-Cas-I-F
GCF_003296225.1	GCF_024749385.1	0.0679612	0.0103787	1.05699	A.baumannii:CRISPR-Cas-I-F
GCF_002999195.2	GCF_028583505.1	0	0.010465	0.989643	A.baumannii:CRISPR-Cas-I-F
GCF_006385075.1	GCF_022467655.1	0.0105263	0.0106695	0.999858	A.baumannii:CRISPR-Cas-I-F
GCF_022467655.1	GCF_024139095.1	0.0612245	0.0109482	1.04973	A.baumannii:CRISPR-Cas-I-F
GCF_018808925.1	GCF_030413705.1	0.6	0.0119285	1.58114	A.baumannii:CRISPR-Cas-I-F
GCF_003296225.1	GCF_024139095.1	0.0566038	0.0121468	1.04392	A.baumannii:CRISPR-Cas-I-F
GCF_002803025.2	GCF_006385075.1	0.146067	0.0121996	1.13225	A.baumannii:CRISPR-Cas-I-F
GCF_006385075.1	GCF_018831485.1	0.0816327	0.0123363	1.06845	A.baumannii:CRISPR-Cas-I-F
GCF_021899715.1	GCF_030413705.1	0.262136	0.0124183	1.24665	A.baumannii:CRISPR-Cas-I-F
GCF_006385075.1	GCF_022459415.1	0.030303	0.0124242	1.01766	A.baumannii:CRISPR-Cas-I-F
GCF_002803025.2	GCF_028583505.1	0.173913	0.0124247	1.15951	A.baumannii:CRISPR-Cas-I-F
GCF_002803025.2	GCF_024139095.1	0.173913	0.0124783	1.15945	A.baumannii:CRISPR-Cas-I-F
GCF_000794125.2	GCF_002996805.1	0.0103093	0.0124881	0.997848	A.baumannii:CRISPR-Cas-I-F
GCF_000794125.2	GCF_022467655.1	0.0105263	0.0125323	0.998019	A.baumannii:CRISPR-Cas-I-F
GCF_018831485.1	GCF_028583505.1	0.108911	0.0125615	1.09515	A.baumannii:CRISPR-Cas-I-F
GCF_018831485.1	GCF_024139095.1	0.108911	0.0126151	1.0951	A.baumannii:CRISPR-Cas-I-F
GCF_022459415.1	GCF_024139095.1	0.0196078	0.0127029	1.00682	A.baumannii:CRISPR-Cas-I-F
GCF_003296225.1	GCF_028583505.1	0.0377358	0.0128377	1.02458	A.baumannii:CRISPR-Cas-I-F
GCF_000069245.1	GCF_000794125.2	0.0679612	0.0129867	1.05427	A.baumannii:CRISPR-Cas-I-F
GCF_002996805.1	GCF_024749385.1	0.0103093	0.0129959	0.997348	A.baumannii:CRISPR-Cas-I-F
GCF_000069245.1	GCF_024749385.1	0.0679612	0.0134945	1.05374	A.baumannii:CRISPR-Cas-I-F
GCF_002082825.1	GCF_002996805.1	0.0816327	0.013581	1.06714	A.baumannii:CRISPR-Cas-I-F
GCF_002082825.1	GCF_022467655.1	0.0833333	0.0136252	1.06877	A.baumannii:CRISPR-Cas-I-F
GCF_000794125.2	GCF_018831465.1	0.0208333	0.0137873	1.00695	A.baumannii:CRISPR-Cas-I-F
GCF_002999195.2	GCF_024749385.1	0.030303	0.0138735	1.0162	A.baumannii:CRISPR-Cas-I-F
GCF_000069245.1	GCF_002082825.1	0.134615	0.0140796	1.11886	A.baumannii:CRISPR-Cas-I-F
GCF_000761175.1	GCF_003010675.1	0.166667	0.0141294	1.15041	A.baumannii:CRISPR-Cas-I-F
GCF_000794125.2	GCF_022459415.1	0.030303	0.014287	1.01579	A.baumannii:CRISPR-Cas-I-F
GCF_018831465.1	GCF_024749385.1	0.0208333	0.0142951	1.00645	A.baumannii:CRISPR-Cas-I-F
GCF_005518095.1	GCF_024426665.1	0.0618557	0.0144034	1.04678	A.baumannii:CRISPR-Cas-I-F
GCF_000794125.2	GCF_002999195.2	0.030303	0.0146022	1.01547	A.baumannii:CRISPR-Cas-I-F
GCF_002082825.1	GCF_018831465.1	0.0927835	0.0148802	1.07676	A.baumannii:CRISPR-Cas-I-F
GCF_002947845.1	GCF_003010675.1	0.0966387	0.0148978	1.08054	A.baumannii:CRISPR-Cas-I-F
GCF_018831125.1	GCF_024426665.1	0.0315789	0.0149599	1.01637	A.baumannii:CRISPR-Cas-I-F
GCF_006385075.1	GCF_024139095.1	0.0505051	0.0151681	1.03481	A.baumannii:CRISPR-Cas-I-F
GCF_002082825.1	GCF_022459415.1	0.04	0.0153799	1.02425	A.baumannii:CRISPR-Cas-I-F
GCF_000794125.2	GCF_028583505.1	0.030303	0.0154265	1.01465	A.baumannii:CRISPR-Cas-I-F
GCF_022467655.1	GCF_024749385.1	0.0105263	0.0155397	0.995063	A.baumannii:CRISPR-Cas-I-F
GCF_002082825.1	GCF_002999195.2	0.04	0.0156952	1.02393	A.baumannii:CRISPR-Cas-I-F
GCF_006385075.1	GCF_028583505.1	0.030303	0.0158589	1.01422	A.baumannii:CRISPR-Cas-I-F
GCF_024139095.1	GCF_028583505.1	0.0196078	0.0161377	1.00342	A.baumannii:CRISPR-Cas-I-F
GCF_002082825.1	GCF_028583505.1	0.04	0.0165194	1.0231	A.baumannii:CRISPR-Cas-I-F
GCF_000794125.2	GCF_002803025.2	0.146067	0.016562	1.1274	A.baumannii:CRISPR-Cas-I-F
GCF_000794125.2	GCF_018831485.1	0.0816327	0.0166988	1.06387	A.baumannii:CRISPR-Cas-I-F
GCF_000761175.1	GCF_001896005.1	0.211765	0.0169668	1.19155	A.baumannii:CRISPR-Cas-I-F
GCF_000794125.2	GCF_003296225.1	0.0679612	0.0169749	1.05014	A.baumannii:CRISPR-Cas-I-F
GCF_002803025.2	GCF_024749385.1	0.146067	0.0170698	1.12683	A.baumannii:CRISPR-Cas-I-F
GCF_018831485.1	GCF_024749385.1	0.0816327	0.0172066	1.06334	A.baumannii:CRISPR-Cas-I-F
GCF_022459415.1	GCF_024749385.1	0.030303	0.0172944	1.01279	A.baumannii:CRISPR-Cas-I-F
GCF_002082825.1	GCF_002803025.2	0.222222	0.0176549	1.20102	A.baumannii:CRISPR-Cas-I-F
GCF_002082825.1	GCF_018831485.1	0.151515	0.0177917	1.13139	A.baumannii:CRISPR-Cas-I-F
GCF_006385075.1	GCF_024749385.1	0	0.01805	0.98227	A.baumannii:CRISPR-Cas-I-F
GCF_002082825.1	GCF_003296225.1	0.0769231	0.0180679	1.05781	A.baumannii:CRISPR-Cas-I-F
GCF_000761175.1	GCF_002947845.1	0.203571	0.0182036	1.18205	A.baumannii:CRISPR-Cas-I-F
GCF_002996805.1	GCF_003522845.1	0.0594059	0.019332	1.03931	A.baumannii:CRISPR-Cas-I-F
GCF_000069245.1	GCF_003522845.1	0.11215	0.0198306	1.09052	A.baumannii:CRISPR-Cas-I-F
GCF_000794125.2	GCF_006385075.1	0	0.0199962	0.980396	A.baumannii:CRISPR-Cas-I-F
GCF_024139095.1	GCF_024749385.1	0.0505051	0.0200383	1.02987	A.baumannii:CRISPR-Cas-I-F
GCF_002999195.2	GCF_003522845.1	0.0970874	0.0202096	1.07535	A.baumannii:CRISPR-Cas-I-F
GCF_000794125.2	GCF_024139095.1	0.0505051	0.0202749	1.02963	A.baumannii:CRISPR-Cas-I-F
GCF_003522845.1	GCF_018831465.1	0.05	0.0206312	1.02878	A.baumannii:CRISPR-Cas-I-F
GCF_024749385.1	GCF_028583505.1	0.030303	0.0207292	1.00938	A.baumannii:CRISPR-Cas-I-F
GCF_003431385.1	GCF_030413705.1	0.171717	0.0207444	1.1479	A.baumannii:CRISPR-Cas-I-F
GCF_002082825.1	GCF_006385075.1	0.0721649	0.0210891	1.05002	A.baumannii:CRISPR-Cas-I-F
GCF_003296225.1	GCF_003522845.1	0.130841	0.0213649	1.10719	A.baumannii:CRISPR-Cas-I-F
GCF_002082825.1	GCF_024139095.1	0.06	0.0213679	1.03782	A.baumannii:CRISPR-Cas-I-F
GCF_018808925.1	GCF_024426665.1	0.333333	0.0215413	1.30522	A.baumannii:CRISPR-Cas-I-F
GCF_003522845.1	GCF_006385075.1	0.07	0.0217384	1.04723	A.baumannii:CRISPR-Cas-I-F
GCF_024426665.1	GCF_030413705.1	0.291667	0.0218456	1.26405	A.baumannii:CRISPR-Cas-I-F
GCF_003522845.1	GCF_022467655.1	0.0808081	0.0218759	1.05767	A.baumannii:CRISPR-Cas-I-F
GCF_021899715.1	GCF_024426665.1	0.148515	0.0220311	1.12376	A.baumannii:CRISPR-Cas-I-F
GCF_002803025.2	GCF_003522845.1	0.172043	0.023406	1.14524	A.baumannii:CRISPR-Cas-I-F
GCF_003522845.1	GCF_018831485.1	0.0882353	0.0235427	1.0632	A.baumannii:CRISPR-Cas-I-F
GCF_003522845.1	GCF_022459415.1	0.0970874	0.0236306	1.07176	A.baumannii:CRISPR-Cas-I-F
GCF_001896005.1	GCF_003010675.1	0.084507	0.0241424	1.05894	A.baumannii:CRISPR-Cas-I-F
GCF_000794125.2	GCF_024749385.1	0	0.0248664	0.975737	A.baumannii:CRISPR-Cas-I-F
GCF_002082825.1	GCF_024749385.1	0.0721649	0.0259594	1.04504	A.baumannii:CRISPR-Cas-I-F
GCF_001399655.1	GCF_018831485.1	0.370079	0.0262311	1.33506	A.baumannii:CRISPR-Cas-I-F
GCF_003522845.1	GCF_024139095.1	0.0970874	0.0263744	1.0689	A.baumannii:CRISPR-Cas-I-F
GCF_001399655.1	GCF_002803025.2	0.389831	0.0263767	1.35411	A.baumannii:CRISPR-Cas-I-F
GCF_001636235.1	GCF_009497995.1	0.0152284	0.0267239	0.988804	A.baumannii:CRISPR-Cas-I-F
GCF_003522845.1	GCF_028583505.1	0.0970874	0.0270653	1.06818	A.baumannii:CRISPR-Cas-I-F
GCF_003431385.1	GCF_018808925.1	0.530864	0.0274441	1.48997	A.baumannii:CRISPR-Cas-I-F
GCF_018808925.1	GCF_018831125.1	0.367089	0.0275901	1.33038	A.baumannii:CRISPR-Cas-I-F
GCF_018831125.1	GCF_030413705.1	0.298969	0.0278944	1.26372	A.baumannii:CRISPR-Cas-I-F
GCF_003431385.1	GCF_021899715.1	0.25	0.0279339	1.21603	A.baumannii:CRISPR-Cas-I-F
GCF_018831125.1	GCF_021899715.1	0.176471	0.0280799	1.14434	A.baumannii:CRISPR-Cas-I-F
GCF_005518095.1	GCF_018831125.1	0.102041	0.0281312	1.07189	A.baumannii:CRISPR-Cas-I-F
GCF_001896005.1	GCF_002947845.1	0.144105	0.0282165	1.11271	A.baumannii:CRISPR-Cas-I-F
GCF_002996805.1	GCF_024749485.1	0.04	0.0287158	1.01097	A.baumannii:CRISPR-Cas-I-F
GCF_022467655.1	GCF_024749485.1	0.0408163	0.02876	1.01172	A.baumannii:CRISPR-Cas-I-F
GCF_000794125.2	GCF_024749485.1	0.030303	0.0289458	1.00132	A.baumannii:CRISPR-Cas-I-F
GCF_001399655.1	GCF_018831465.1	0.328	0.0291006	1.29045	A.baumannii:CRISPR-Cas-I-F
GCF_000069245.1	GCF_024749485.1	0.0943396	0.0292144	1.06328	A.baumannii:CRISPR-Cas-I-F
GCF_003522845.1	GCF_024749385.1	0.07	0.0292564	1.03959	A.baumannii:CRISPR-Cas-I-F
GCF_018831465.1	GCF_024749485.1	0.0505051	0.030015	1.01989	A.baumannii:CRISPR-Cas-I-F
GCF_002082825.1	GCF_024749485.1	0.04	0.0300387	1.00967	A.baumannii:CRISPR-Cas-I-F
GCF_022459415.1	GCF_024749485.1	0	0.0305147	0.970389	A.baumannii:CRISPR-Cas-I-F
GCF_001399655.1	GCF_002996805.1	0.333333	0.0306145	1.29373	A.baumannii:CRISPR-Cas-I-F
GCF_002999195.2	GCF_024749485.1	0	0.03083	0.970092	A.baumannii:CRISPR-Cas-I-F
GCF_000069245.1	GCF_001399655.1	0.363636	0.0311334	1.32246	A.baumannii:CRISPR-Cas-I-F
GCF_000794125.2	GCF_003522845.1	0.07	0.0312026	1.03762	A.baumannii:CRISPR-Cas-I-F
GCF_024749485.1	GCF_028583505.1	0	0.0316542	0.969317	A.baumannii:CRISPR-Cas-I-F
GCF_002082825.1	GCF_003522845.1	0.138614	0.0322955	1.10299	A.baumannii:CRISPR-Cas-I-F
GCF_002803025.2	GCF_024749485.1	0.173913	0.0327897	1.13664	A.baumannii:CRISPR-Cas-I-F
GCF_018831485.1	GCF_024749485.1	0.108911	0.0329265	1.07356	A.baumannii:CRISPR-Cas-I-F
GCF_001399655.1	GCF_002999195.2	0.359375	0.0329798	1.31597	A.baumannii:CRISPR-Cas-I-F
GCF_003296225.1	GCF_024749485.1	0.0377358	0.0332027	1.00439	A.baumannii:CRISPR-Cas-I-F
GCF_002996805.1	GCF_012935005.1	0.132075	0.0332421	1.09565	A.baumannii:CRISPR-Cas-I-F
GCF_001399655.1	GCF_022467655.1	0.354839	0.0334095	1.31104	A.baumannii:CRISPR-Cas-I-F
GCF_012935005.1	GCF_018831465.1	0.12381	0.033471	1.08741	A.baumannii:CRISPR-Cas-I-F
GCF_000069245.1	GCF_012935005.1	0.178571	0.033761	1.14008	A.baumannii:CRISPR-Cas-I-F
GCF_005518095.1	GCF_018808925.1	0.345679	0.0347125	1.30053	A.baumannii:CRISPR-Cas-I-F
GCF_005518095.1	GCF_030413705.1	0.353535	0.0350169	1.30774	A.baumannii:CRISPR-Cas-I-F
GCF_001399655.1	GCF_022459415.1	0.359375	0.0351642	1.3132	A.baumannii:CRISPR-Cas-I-F
GCF_005518095.1	GCF_021899715.1	0.201923	0.0352023	1.16105	A.baumannii:CRISPR-Cas-I-F
GCF_001399655.1	GCF_003296225.1	0.378788	0.0353525	1.33171	A.baumannii:CRISPR-Cas-I-F
GCF_002999195.2	GCF_012935005.1	0.166667	0.0356074	1.12655	A.baumannii:CRISPR-Cas-I-F
GCF_012935005.1	GCF_022467655.1	0.153846	0.0360371	1.11371	A.baumannii:CRISPR-Cas-I-F
GCF_006385075.1	GCF_024749485.1	0.030303	0.0362239	0.994286	A.baumannii:CRISPR-Cas-I-F
GCF_002803025.2	GCF_012935005.1	0.22449	0.0362458	1.18166	A.baumannii:CRISPR-Cas-I-F
GCF_012935005.1	GCF_018831485.1	0.17757	0.0363825	1.13623	A.baumannii:CRISPR-Cas-I-F
GCF_024139095.1	GCF_024749485.1	0.0196078	0.0365027	0.9837	A.baumannii:CRISPR-Cas-I-F
GCF_003431385.1	GCF_024426665.1	0.257732	0.0373612	1.21243	A.baumannii:CRISPR-Cas-I-F
GCF_012935005.1	GCF_022459415.1	0.166667	0.0377918	1.12418	A.baumannii:CRISPR-Cas-I-F
GCF_003296225.1	GCF_012935005.1	0.196429	0.0379801	1.15265	A.baumannii:CRISPR-Cas-I-F
GCF_001399655.1	GCF_006385075.1	0.344	0.0383738	1.29433	A.baumannii:CRISPR-Cas-I-F
GCF_001399655.1	GCF_028583505.1	0.359375	0.0385989	1.30885	A.baumannii:CRISPR-Cas-I-F
GCF_001399655.1	GCF_024139095.1	0.34375	0.0386525	1.29374	A.baumannii:CRISPR-Cas-I-F
GCF_006385075.1	GCF_012935005.1	0.142857	0.0410014	1.09784	A.baumannii:CRISPR-Cas-I-F
GCF_024749385.1	GCF_024749485.1	0.030303	0.0410942	0.989635	A.baumannii:CRISPR-Cas-I-F
GCF_012935005.1	GCF_028583505.1	0.166667	0.0412265	1.12047	A.baumannii:CRISPR-Cas-I-F
GCF_002504145.1	GCF_014322245.1	0.145349	0.0412454	1.09998	A.baumannii:CRISPR-Cas-I-F
GCF_012935005.1	GCF_024139095.1	0.166667	0.0412801	1.12042	A.baumannii:CRISPR-Cas-I-F
GCF_000794125.2	GCF_001399655.1	0.344	0.0427362	1.28892	A.baumannii:CRISPR-Cas-I-F
GCF_001399655.1	GCF_024749385.1	0.344	0.043244	1.28829	A.baumannii:CRISPR-Cas-I-F
GCF_003431385.1	GCF_018831125.1	0.285714	0.04341	1.23222	A.baumannii:CRISPR-Cas-I-F
GCF_001399655.1	GCF_002082825.1	0.396825	0.0438291	1.33817	A.baumannii:CRISPR-Cas-I-F
GCF_000794125.2	GCF_012935005.1	0.142857	0.0453638	1.09326	A.baumannii:CRISPR-Cas-I-F
GCF_012935005.1	GCF_024749385.1	0.142857	0.0458716	1.09273	A.baumannii:CRISPR-Cas-I-F
GCF_002082825.1	GCF_012935005.1	0.207547	0.0464567	1.15394	A.baumannii:CRISPR-Cas-I-F
GCF_015910475.1	GCF_020911985.1	0.138889	0.046767	1.08801	A.baumannii:CRISPR-Cas-I-F
GCF_019997865.1	GCF_024749405.1	0.0188679	0.0469753	0.973154	A.baumannii:CRISPR-Cas-I-F
GCF_003522845.1	GCF_024749485.1	0.0970874	0.0474303	1.04741	A.baumannii:CRISPR-Cas-I-F
GCF_001399655.1	GCF_003522845.1	0.356589	0.0495802	1.29251	A.baumannii:CRISPR-Cas-I-F
GCF_003431385.1	GCF_005518095.1	0.31	0.0505325	1.24699	A.baumannii:CRISPR-Cas-I-F
GCF_015910475.1	GCF_022369355.1	0.867769	0.0516954	1.77596	A.baumannii:CRISPR-Cas-I-F
GCF_003522845.1	GCF_012935005.1	0.165138	0.0522077	1.10733	A.baumannii:CRISPR-Cas-I-F
GCF_001896005.1	GCF_009497995.1	0.108911	0.0548483	1.05125	A.baumannii:CRISPR-Cas-I-F
GCF_001636235.1	GCF_001896005.1	0.125628	0.0556841	1.06625	A.baumannii:CRISPR-Cas-I-F
GCF_001399655.1	GCF_024749485.1	0.359375	0.0589639	1.28368	A.baumannii:CRISPR-Cas-I-F
GCF_000761175.1	GCF_009497995.1	0.312253	0.0609903	1.23682	A.baumannii:CRISPR-Cas-I-F
GCF_012935005.1	GCF_024749485.1	0.166667	0.0615915	1.09898	A.baumannii:CRISPR-Cas-I-F
GCF_000761175.1	GCF_001636235.1	0.304	0.0618261	1.22807	A.baumannii:CRISPR-Cas-I-F
GCF_001399655.1	GCF_012935005.1	0.402985	0.06242	1.32056	A.baumannii:CRISPR-Cas-I-F
GCF_014159355.1	GCF_024749425.1	0.396739	0.0669297	1.30912	A.baumannii:CRISPR-Cas-I-F
GCF_003010675.1	GCF_009497995.1	0.180095	0.0681658	1.10479	A.baumannii:CRISPR-Cas-I-F
GCF_001636235.1	GCF_003010675.1	0.168269	0.0690016	1.09286	A.baumannii:CRISPR-Cas-I-F
GCF_002947845.1	GCF_009497995.1	0.23348	0.07224	1.15038	A.baumannii:CRISPR-Cas-I-F
GCF_001636235.1	GCF_002947845.1	0.223214	0.0730758	1.13991	A.baumannii:CRISPR-Cas-I-F
GCF_014159355.1	GCF_024749405.1	0.412791	0.0914601	1.2944	A.baumannii:CRISPR-Cas-I-F
GCF_001077965.2	GCF_012931605.1	0.706383	0.101062	1.54976	A.baumannii:CRISPR-Cas-I-F
GCF_024749405.1	GCF_024749425.1	0.184211	0.103888	1.07276	A.baumannii:CRISPR-Cas-I-F
GCF_008931365.1	GCF_019703285.1	1	0.108807	1.80374	A.baumannii:CRISPR-Cas-I-F
GCF_014159355.1	GCF_019997865.1	0.39881	0.109274	1.26101	A.baumannii:CRISPR-Cas-I-F
GCF_019997865.1	GCF_024749425.1	0.205357	0.121702	1.07458	A.baumannii:CRISPR-Cas-I-F
GCF_001077965.2	GCF_025264005.1	0.821192	0.145333	1.5901	A.baumannii:CRISPR-Cas-I-F
GCF_012931605.1	GCF_025264005.1	0.543796	0.151054	1.3412	A.baumannii:CRISPR-Cas-I-F
GCF_014159355.1	GCF_014322245.1	1	0.19539	1.67309	A.baumannii:CRISPR-Cas-I-F
GCF_002504145.1	GCF_014159355.1	1	0.198919	1.66817	A.baumannii:CRISPR-Cas-I-F
GCF_001077965.2	GCF_019703285.1	0.806452	0.201386	1.50364	A.baumannii:CRISPR-Cas-I-F
GCF_014159355.1	GCF_030413705.1	0.911504	0.203243	1.58863	A.baumannii:CRISPR-Cas-I-F
GCF_003431385.1	GCF_014159355.1	0.877193	0.204503	1.55848	A.baumannii:CRISPR-Cas-I-F
GCF_012931605.1	GCF_019703285.1	0.689655	0.207107	1.39976	A.baumannii:CRISPR-Cas-I-F
GCF_014322245.1	GCF_024749425.1	1	0.207818	1.65588	A.baumannii:CRISPR-Cas-I-F
GCF_014159355.1	GCF_018808925.1	0.873684	0.209943	1.54857	A.baumannii:CRISPR-Cas-I-F
GCF_014159355.1	GCF_021899715.1	0.864407	0.210433	1.54028	A.baumannii:CRISPR-Cas-I-F
GCF_014322245.1	GCF_024749405.1	1	0.210567	1.65212	A.baumannii:CRISPR-Cas-I-F
GCF_002504145.1	GCF_024749425.1	1	0.211347	1.65105	A.baumannii:CRISPR-Cas-I-F
GCF_019703285.1	GCF_025264005.1	0.757895	0.212123	1.45026	A.baumannii:CRISPR-Cas-I-F
GCF_001077965.2	GCF_008931365.1	1	0.213684	1.64787	A.baumannii:CRISPR-Cas-I-F
GCF_002504145.1	GCF_024749405.1	1	0.214095	1.64732	A.baumannii:CRISPR-Cas-I-F
GCF_001457535.1	GCF_014322245.1	0.991189	0.214149	1.63999	A.baumannii:CRISPR-Cas-I-F
GCF_014322245.1	GCF_014874575.1	1	0.214993	1.6461	A.baumannii:CRISPR-Cas-I-F
GCF_014322245.1	GCF_023809625.1	1	0.215043	1.64603	A.baumannii:CRISPR-Cas-I-F
GCF_024749425.1	GCF_030413705.1	0.934911	0.215671	1.59164	A.baumannii:CRISPR-Cas-I-F
GCF_003431385.1	GCF_024749425.1	0.917647	0.216931	1.57581	A.baumannii:CRISPR-Cas-I-F
GCF_001457535.1	GCF_002504145.1	0.991416	0.217677	1.63542	A.baumannii:CRISPR-Cas-I-F
GCF_024749405.1	GCF_030413705.1	0.936306	0.21842	1.58919	A.baumannii:CRISPR-Cas-I-F
GCF_002504145.1	GCF_014874575.1	0.991266	0.218521	1.63417	A.baumannii:CRISPR-Cas-I-F
GCF_002504145.1	GCF_023809625.1	0.991304	0.218571	1.63413	A.baumannii:CRISPR-Cas-I-F
GCF_008931365.1	GCF_012931605.1	0.99278	0.219405	1.63422	A.baumannii:CRISPR-Cas-I-F
GCF_003431385.1	GCF_024749405.1	0.924051	0.219679	1.57751	A.baumannii:CRISPR-Cas-I-F
GCF_014159355.1	GCF_024426665.1	0.855856	0.21986	1.52137	A.baumannii:CRISPR-Cas-I-F
GCF_018808925.1	GCF_024749425.1	0.927152	0.222371	1.57657	A.baumannii:CRISPR-Cas-I-F
GCF_021899715.1	GCF_024749425.1	0.908046	0.222861	1.56031	A.baumannii:CRISPR-Cas-I-F
GCF_008931365.1	GCF_025264005.1	1	0.224421	1.63342	A.baumannii:CRISPR-Cas-I-F
GCF_018808925.1	GCF_024749405.1	0.928058	0.225119	1.57377	A.baumannii:CRISPR-Cas-I-F
GCF_021899715.1	GCF_024749405.1	0.91358	0.225609	1.56133	A.baumannii:CRISPR-Cas-I-F
GCF_014159355.1	GCF_018831125.1	0.857143	0.225909	1.51491	A.baumannii:CRISPR-Cas-I-F
GCF_014322245.1	GCF_019997865.1	1	0.22838	1.62816	A.baumannii:CRISPR-Cas-I-F
GCF_002504145.1	GCF_019997865.1	1	0.231909	1.6235	A.baumannii:CRISPR-Cas-I-F
GCF_024426665.1	GCF_024749425.1	0.904192	0.232288	1.54525	A.baumannii:CRISPR-Cas-I-F
GCF_005518095.1	GCF_014159355.1	0.859649	0.233032	1.50819	A.baumannii:CRISPR-Cas-I-F
GCF_014322245.1	GCF_030413705.1	0.990826	0.235011	1.61199	A.baumannii:CRISPR-Cas-I-F
GCF_024426665.1	GCF_024749405.1	0.909677	0.235036	1.54625	A.baumannii:CRISPR-Cas-I-F
GCF_019997865.1	GCF_030413705.1	0.934641	0.236233	1.56495	A.baumannii:CRISPR-Cas-I-F
GCF_003431385.1	GCF_014322245.1	0.990868	0.23627	1.61038	A.baumannii:CRISPR-Cas-I-F
GCF_003431385.1	GCF_019997865.1	0.922078	0.237493	1.5532	A.baumannii:CRISPR-Cas-I-F
GCF_018831125.1	GCF_024749425.1	0.904762	0.238337	1.53816	A.baumannii:CRISPR-Cas-I-F
GCF_002504145.1	GCF_030413705.1	0.991071	0.238539	1.6076	A.baumannii:CRISPR-Cas-I-F
GCF_002504145.1	GCF_003431385.1	0.991111	0.239799	1.606	A.baumannii:CRISPR-Cas-I-F
GCF_018831125.1	GCF_024749405.1	0.910256	0.241085	1.53918	A.baumannii:CRISPR-Cas-I-F
GCF_014322245.1	GCF_018808925.1	1	0.241711	1.61068	A.baumannii:CRISPR-Cas-I-F
GCF_014322245.1	GCF_021899715.1	0.991031	0.2422	1.60283	A.baumannii:CRISPR-Cas-I-F
GCF_018808925.1	GCF_019997865.1	0.925926	0.242933	1.5495	A.baumannii:CRISPR-Cas-I-F
GCF_019997865.1	GCF_021899715.1	0.911392	0.243423	1.5372	A.baumannii:CRISPR-Cas-I-F
GCF_001457535.1	GCF_014159355.1	0.901639	0.244951	1.52748	A.baumannii:CRISPR-Cas-I-F
GCF_002504145.1	GCF_018808925.1	1	0.245239	1.60612	A.baumannii:CRISPR-Cas-I-F
GCF_005518095.1	GCF_024749425.1	0.905882	0.24546	1.53026	A.baumannii:CRISPR-Cas-I-F
GCF_002504145.1	GCF_021899715.1	0.991266	0.245729	1.59847	A.baumannii:CRISPR-Cas-I-F
GCF_014159355.1	GCF_014874575.1	0.898305	0.245795	1.52377	A.baumannii:CRISPR-Cas-I-F
GCF_014159355.1	GCF_023809625.1	0.89916	0.245845	1.5244	A.baumannii:CRISPR-Cas-I-F
GCF_005518095.1	GCF_024749405.1	0.911392	0.248208	1.53131	A.baumannii:CRISPR-Cas-I-F
GCF_014322245.1	GCF_024426665.1	1	0.251628	1.59792	A.baumannii:CRISPR-Cas-I-F
GCF_019997865.1	GCF_024426665.1	0.907285	0.25285	1.52236	A.baumannii:CRISPR-Cas-I-F
GCF_002504145.1	GCF_024426665.1	1	0.255156	1.59343	A.baumannii:CRISPR-Cas-I-F
GCF_001457535.1	GCF_024749425.1	0.932584	0.257379	1.53699	A.baumannii:CRISPR-Cas-I-F
GCF_014322245.1	GCF_018831125.1	1	0.257677	1.59023	A.baumannii:CRISPR-Cas-I-F
GCF_014874575.1	GCF_024749425.1	0.931034	0.258223	1.53473	A.baumannii:CRISPR-Cas-I-F
GCF_023809625.1	GCF_024749425.1	0.931429	0.258273	1.53498	A.baumannii:CRISPR-Cas-I-F
GCF_018831125.1	GCF_019997865.1	0.907895	0.258899	1.51553	A.baumannii:CRISPR-Cas-I-F
GCF_001457535.1	GCF_024749405.1	0.927711	0.260127	1.52977	A.baumannii:CRISPR-Cas-I-F
GCF_014874575.1	GCF_024749405.1	0.925926	0.260971	1.52734	A.baumannii:CRISPR-Cas-I-F
GCF_023809625.1	GCF_024749405.1	0.92638	0.261021	1.52764	A.baumannii:CRISPR-Cas-I-F
GCF_002504145.1	GCF_018831125.1	1	0.261205	1.58578	A.baumannii:CRISPR-Cas-I-F
GCF_005518095.1	GCF_014322245.1	1	0.264799	1.58128	A.baumannii:CRISPR-Cas-I-F
GCF_005518095.1	GCF_019997865.1	0.909091	0.266021	1.50795	A.baumannii:CRISPR-Cas-I-F
GCF_002504145.1	GCF_005518095.1	1	0.268327	1.57688	A.baumannii:CRISPR-Cas-I-F
GCF_001457535.1	GCF_019997865.1	0.925926	0.277941	1.50705	A.baumannii:CRISPR-Cas-I-F
GCF_014874575.1	GCF_019997865.1	0.924051	0.278785	1.50459	A.baumannii:CRISPR-Cas-I-F
GCF_019997865.1	GCF_023809625.1	0.924528	0.278835	1.50491	A.baumannii:CRISPR-Cas-I-F
GCF_001457535.1	GCF_030413705.1	0.775701	0.284571	1.38233	A.baumannii:CRISPR-Cas-I-F
GCF_014874575.1	GCF_030413705.1	0.883495	0.285416	1.46528	A.baumannii:CRISPR-Cas-I-F
GCF_023809625.1	GCF_030413705.1	0.884615	0.285465	1.4661	A.baumannii:CRISPR-Cas-I-F
GCF_001457535.1	GCF_003431385.1	0.777778	0.285831	1.38259	A.baumannii:CRISPR-Cas-I-F
GCF_003431385.1	GCF_014874575.1	0.884615	0.286675	1.46472	A.baumannii:CRISPR-Cas-I-F
GCF_003431385.1	GCF_023809625.1	0.885714	0.286724	1.46552	A.baumannii:CRISPR-Cas-I-F
GCF_001457535.1	GCF_018808925.1	0.88764	0.291271	1.46185	A.baumannii:CRISPR-Cas-I-F
GCF_001457535.1	GCF_021899715.1	0.767857	0.291761	1.36856	A.baumannii:CRISPR-Cas-I-F
GCF_014874575.1	GCF_018808925.1	0.882353	0.292115	1.4568	A.baumannii:CRISPR-Cas-I-F
GCF_018808925.1	GCF_023809625.1	0.883721	0.292165	1.4578	A.baumannii:CRISPR-Cas-I-F
GCF_014874575.1	GCF_021899715.1	0.888889	0.292605	1.4613	A.baumannii:CRISPR-Cas-I-F
GCF_021899715.1	GCF_023809625.1	0.889908	0.292655	1.46204	A.baumannii:CRISPR-Cas-I-F
GCF_001457535.1	GCF_024426665.1	0.847619	0.301188	1.41995	A.baumannii:CRISPR-Cas-I-F
GCF_014874575.1	GCF_024426665.1	0.881188	0.302032	1.44481	A.baumannii:CRISPR-Cas-I-F
GCF_023809625.1	GCF_024426665.1	0.882353	0.302082	1.44565	A.baumannii:CRISPR-Cas-I-F
GCF_001457535.1	GCF_018831125.1	0.849057	0.307237	1.41448	A.baumannii:CRISPR-Cas-I-F
GCF_014874575.1	GCF_018831125.1	0.882353	0.308081	1.43902	A.baumannii:CRISPR-Cas-I-F
GCF_018831125.1	GCF_023809625.1	0.883495	0.308131	1.43984	A.baumannii:CRISPR-Cas-I-F
GCF_001457535.1	GCF_005518095.1	0.833333	0.314359	1.39485	A.baumannii:CRISPR-Cas-I-F
GCF_005518095.1	GCF_014874575.1	0.903846	0.315204	1.44757	A.baumannii:CRISPR-Cas-I-F
GCF_005518095.1	GCF_023809625.1	0.904762	0.315253	1.44821	A.baumannii:CRISPR-Cas-I-F
GCF_013377175.1	GCF_015910475.1	0.958763	0.317595	1.48662	A.baumannii:CRISPR-Cas-I-F
GCF_013377175.1	GCF_020911985.1	0.927928	0.322606	1.45767	A.baumannii:CRISPR-Cas-I-F
GCF_013377175.1	GCF_022369355.1	0.935484	0.327534	1.45795	A.baumannii:CRISPR-Cas-I-F
GCF_019703285.1	GCF_030413705.1	1	0.353684	1.47745	A.baumannii:CRISPR-Cas-I-F
GCF_003431385.1	GCF_019703285.1	1	0.354943	1.47608	A.baumannii:CRISPR-Cas-I-F
GCF_009740145.1	GCF_024749625.1	1	0.358207	1.47253	A.baumannii:CRISPR-Cas-I-F
GCF_014159355.1	GCF_019703285.1	1	0.35858	1.47213	A.baumannii:CRISPR-Cas-I-F
GCF_018808925.1	GCF_019703285.1	1	0.360384	1.47017	A.baumannii:CRISPR-Cas-I-F
GCF_019703285.1	GCF_021899715.1	1	0.360874	1.46964	A.baumannii:CRISPR-Cas-I-F
GCF_008931365.1	GCF_030413705.1	0.972789	0.365983	1.44423	A.baumannii:CRISPR-Cas-I-F
GCF_003431385.1	GCF_008931365.1	0.972973	0.367242	1.44303	A.baumannii:CRISPR-Cas-I-F
GCF_009497995.1	GCF_013377175.1	0.96	0.36886	1.43185	A.baumannii:CRISPR-Cas-I-F
GCF_001636235.1	GCF_013377175.1	0.972789	0.369696	1.44031	A.baumannii:CRISPR-Cas-I-F
GCF_019703285.1	GCF_024426665.1	1	0.370301	1.45953	A.baumannii:CRISPR-Cas-I-F
GCF_008931365.1	GCF_014159355.1	0.975309	0.370879	1.44091	A.baumannii:CRISPR-Cas-I-F
GCF_009497995.1	GCF_015910475.1	1	0.370921	1.45887	A.baumannii:CRISPR-Cas-I-F
GCF_019703285.1	GCF_024749425.1	1	0.371008	1.45878	A.baumannii:CRISPR-Cas-I-F
GCF_009740145.1	GCF_019903195.1	0.866667	0.371628	1.36091	A.baumannii:CRISPR-Cas-I-F
GCF_001636235.1	GCF_015910475.1	1	0.371757	1.45798	A.baumannii:CRISPR-Cas-I-F
GCF_008931365.1	GCF_018808925.1	0.968992	0.372683	1.43441	A.baumannii:CRISPR-Cas-I-F
GCF_008931365.1	GCF_021899715.1	0.973684	0.373172	1.43732	A.baumannii:CRISPR-Cas-I-F
GCF_001896005.1	GCF_013377175.1	0.960526	0.373365	1.42753	A.baumannii:CRISPR-Cas-I-F
GCF_009740145.1	GCF_013377175.1	0.913793	0.373538	1.39333	A.baumannii:CRISPR-Cas-I-F
GCF_019703285.1	GCF_024749405.1	1	0.373756	1.45586	A.baumannii:CRISPR-Cas-I-F
GCF_019903195.1	GCF_022466815.1	1	0.373784	1.45583	A.baumannii:CRISPR-Cas-I-F
GCF_001896005.1	GCF_015910475.1	1	0.375427	1.45409	A.baumannii:CRISPR-Cas-I-F
GCF_009740145.1	GCF_015910475.1	0.911504	0.3756	1.38958	A.baumannii:CRISPR-Cas-I-F
GCF_009497995.1	GCF_020911985.1	1	0.375932	1.45356	A.baumannii:CRISPR-Cas-I-F
GCF_018831125.1	GCF_019703285.1	1	0.37635	1.45312	A.baumannii:CRISPR-Cas-I-F
GCF_001636235.1	GCF_020911985.1	1	0.376768	1.45268	A.baumannii:CRISPR-Cas-I-F
GCF_019903195.1	GCF_030168265.1	1	0.37843	1.45093	A.baumannii:CRISPR-Cas-I-F
GCF_001077965.2	GCF_030413705.1	1	0.379258	1.45005	A.baumannii:CRISPR-Cas-I-F
GCF_000761175.1	GCF_013377175.1	0.975369	0.379507	1.43194	A.baumannii:CRISPR-Cas-I-F
GCF_018831485.1	GCF_030168265.1	1	0.37978	1.44951	A.baumannii:CRISPR-Cas-I-F
GCF_002803025.2	GCF_030168265.1	1	0.379925	1.44935	A.baumannii:CRISPR-Cas-I-F
GCF_001896005.1	GCF_020911985.1	1	0.380438	1.44882	A.baumannii:CRISPR-Cas-I-F
GCF_001077965.2	GCF_003431385.1	1	0.380517	1.44873	A.baumannii:CRISPR-Cas-I-F
GCF_009740145.1	GCF_020911985.1	0.858268	0.380611	1.34598	A.baumannii:CRISPR-Cas-I-F
GCF_009497995.1	GCF_022369355.1	1	0.380861	1.44837	A.baumannii:CRISPR-Cas-I-F
GCF_000761175.1	GCF_015910475.1	1	0.381569	1.44763	A.baumannii:CRISPR-Cas-I-F
GCF_009740145.1	GCF_030168265.1	0.979021	0.3816	1.43241	A.baumannii:CRISPR-Cas-I-F
GCF_001636235.1	GCF_022369355.1	1	0.381697	1.4475	A.baumannii:CRISPR-Cas-I-F
GCF_003812385.1	GCF_009740145.1	0.906433	0.382471	1.379	A.baumannii:CRISPR-Cas-I-F
GCF_008931365.1	GCF_024426665.1	0.972414	0.3826	1.4266	A.baumannii:CRISPR-Cas-I-F
GCF_018831465.1	GCF_030168265.1	1	0.382649	1.4465	A.baumannii:CRISPR-Cas-I-F
GCF_003812385.1	GCF_013377175.1	0.948387	0.382752	1.40907	A.baumannii:CRISPR-Cas-I-F
GCF_013377175.1	GCF_019903195.1	0.932773	0.382805	1.39772	A.baumannii:CRISPR-Cas-I-F
GCF_008931365.1	GCF_024749425.1	0.981651	0.383306	1.43255	A.baumannii:CRISPR-Cas-I-F
GCF_005518095.1	GCF_019703285.1	1	0.383472	1.44564	A.baumannii:CRISPR-Cas-I-F
GCF_001399655.1	GCF_030168265.1	1	0.383816	1.44528	A.baumannii:CRISPR-Cas-I-F
GCF_009497995.1	GCF_009740145.1	1	0.384093	1.44499	A.baumannii:CRISPR-Cas-I-F
GCF_001077965.2	GCF_014159355.1	1	0.384154	1.44493	A.baumannii:CRISPR-Cas-I-F
GCF_002996805.1	GCF_030168265.1	1	0.384163	1.44492	A.baumannii:CRISPR-Cas-I-F
GCF_000069245.1	GCF_030168265.1	1	0.384682	1.44438	A.baumannii:CRISPR-Cas-I-F
GCF_003812385.1	GCF_015910475.1	0.934211	0.384813	1.39673	A.baumannii:CRISPR-Cas-I-F
GCF_015910475.1	GCF_019903195.1	0.525862	0.384866	1.10181	A.baumannii:CRISPR-Cas-I-F
GCF_001636235.1	GCF_009740145.1	1	0.384929	1.44412	A.baumannii:CRISPR-Cas-I-F
GCF_012931605.1	GCF_030413705.1	1	0.384979	1.44407	A.baumannii:CRISPR-Cas-I-F
GCF_001896005.1	GCF_022369355.1	1	0.385366	1.44366	A.baumannii:CRISPR-Cas-I-F
GCF_009740145.1	GCF_022369355.1	0.871429	0.385539	1.35069	A.baumannii:CRISPR-Cas-I-F
GCF_001077965.2	GCF_018808925.1	1	0.385958	1.44305	A.baumannii:CRISPR-Cas-I-F
GCF_008931365.1	GCF_024749405.1	0.980583	0.386055	1.42894	A.baumannii:CRISPR-Cas-I-F
GCF_003431385.1	GCF_012931605.1	1	0.386238	1.44275	A.baumannii:CRISPR-Cas-I-F
GCF_001077965.2	GCF_021899715.1	1	0.386448	1.44254	A.baumannii:CRISPR-Cas-I-F
GCF_002999195.2	GCF_030168265.1	1	0.386528	1.44245	A.baumannii:CRISPR-Cas-I-F
GCF_000761175.1	GCF_020911985.1	1	0.38658	1.4424	A.baumannii:CRISPR-Cas-I-F
GCF_003010675.1	GCF_013377175.1	0.975155	0.386683	1.42437	A.baumannii:CRISPR-Cas-I-F
GCF_022467655.1	GCF_030168265.1	1	0.386958	1.442	A.baumannii:CRISPR-Cas-I-F
GCF_009740145.1	GCF_022466815.1	1	0.387338	1.44161	A.baumannii:CRISPR-Cas-I-F
GCF_001896005.1	GCF_009740145.1	1	0.388598	1.4403	A.baumannii:CRISPR-Cas-I-F
GCF_008931365.1	GCF_018831125.1	0.972603	0.388648	1.42052	A.baumannii:CRISPR-Cas-I-F
GCF_022459415.1	GCF_030168265.1	1	0.388713	1.44018	A.baumannii:CRISPR-Cas-I-F
GCF_003010675.1	GCF_015910475.1	1	0.388744	1.44015	A.baumannii:CRISPR-Cas-I-F
GCF_003296225.1	GCF_030168265.1	1	0.388901	1.43999	A.baumannii:CRISPR-Cas-I-F
GCF_003812385.1	GCF_020911985.1	0.819277	0.389824	1.309	A.baumannii:CRISPR-Cas-I-F
GCF_012931605.1	GCF_014159355.1	1	0.389875	1.43898	A.baumannii:CRISPR-Cas-I-F
GCF_019903195.1	GCF_020911985.1	0.438462	0.389877	1.03496	A.baumannii:CRISPR-Cas-I-F
GCF_025264005.1	GCF_030413705.1	0.986111	0.389995	1.42886	A.baumannii:CRISPR-Cas-I-F
GCF_018831485.1	GCF_019903195.1	1	0.390333	1.4385	A.baumannii:CRISPR-Cas-I-F
GCF_014322245.1	GCF_019703285.1	0.982379	0.390347	1.42582	A.baumannii:CRISPR-Cas-I-F
GCF_002803025.2	GCF_019903195.1	1	0.390479	1.43835	A.baumannii:CRISPR-Cas-I-F
GCF_002947845.1	GCF_013377175.1	0.977401	0.390757	1.42182	A.baumannii:CRISPR-Cas-I-F
GCF_003431385.1	GCF_025264005.1	1	0.391254	1.43755	A.baumannii:CRISPR-Cas-I-F
GCF_000761175.1	GCF_022369355.1	1	0.391508	1.43729	A.baumannii:CRISPR-Cas-I-F
GCF_019703285.1	GCF_019997865.1	1	0.39157	1.43723	A.baumannii:CRISPR-Cas-I-F
GCF_012931605.1	GCF_018808925.1	1	0.391679	1.43711	A.baumannii:CRISPR-Cas-I-F
GCF_003812385.1	GCF_019903195.1	0.885057	0.391737	1.35446	A.baumannii:CRISPR-Cas-I-F
GCF_006385075.1	GCF_030168265.1	1	0.391922	1.43686	A.baumannii:CRISPR-Cas-I-F
GCF_028583505.1	GCF_030168265.1	1	0.392147	1.43663	A.baumannii:CRISPR-Cas-I-F
GCF_012931605.1	GCF_021899715.1	1	0.392169	1.43661	A.baumannii:CRISPR-Cas-I-F
GCF_024139095.1	GCF_030168265.1	1	0.392201	1.43657	A.baumannii:CRISPR-Cas-I-F
GCF_013377175.1	GCF_030168265.1	0.984252	0.392777	1.42467	A.baumannii:CRISPR-Cas-I-F
GCF_002947845.1	GCF_015910475.1	0.988506	0.392818	1.42768	A.baumannii:CRISPR-Cas-I-F
GCF_018831465.1	GCF_019903195.1	1	0.393203	1.43554	A.baumannii:CRISPR-Cas-I-F
GCF_003812385.1	GCF_009497995.1	0.990244	0.393306	1.42843	A.baumannii:CRISPR-Cas-I-F
GCF_009497995.1	GCF_019903195.1	1	0.393359	1.43538	A.baumannii:CRISPR-Cas-I-F
GCF_009740145.1	GCF_018831485.1	1	0.393504	1.43523	A.baumannii:CRISPR-Cas-I-F
GCF_002803025.2	GCF_009740145.1	1	0.393649	1.43508	A.baumannii:CRISPR-Cas-I-F
GCF_003010675.1	GCF_020911985.1	1	0.393755	1.43497	A.baumannii:CRISPR-Cas-I-F
GCF_002504145.1	GCF_019703285.1	0.986957	0.393876	1.42549	A.baumannii:CRISPR-Cas-I-F
GCF_022466815.1	GCF_030168265.1	1	0.39414	1.43458	A.baumannii:CRISPR-Cas-I-F
GCF_001636235.1	GCF_003812385.1	0.990099	0.394142	1.42747	A.baumannii:CRISPR-Cas-I-F
GCF_001636235.1	GCF_019903195.1	1	0.394195	1.43452	A.baumannii:CRISPR-Cas-I-F
GCF_001399655.1	GCF_019903195.1	1	0.39437	1.43434	A.baumannii:CRISPR-Cas-I-F
GCF_002996805.1	GCF_019903195.1	1	0.394717	1.43398	A.baumannii:CRISPR-Cas-I-F
GCF_000761175.1	GCF_009740145.1	1	0.39474	1.43396	A.baumannii:CRISPR-Cas-I-F
GCF_003812385.1	GCF_022369355.1	0.843575	0.394753	1.32179	A.baumannii:CRISPR-Cas-I-F
GCF_019903195.1	GCF_022369355.1	0.776224	0.394805	1.27346	A.baumannii:CRISPR-Cas-I-F
GCF_015910475.1	GCF_030168265.1	1	0.394838	1.43386	A.baumannii:CRISPR-Cas-I-F
GCF_014159355.1	GCF_025264005.1	1	0.394891	1.4338	A.baumannii:CRISPR-Cas-I-F
GCF_000069245.1	GCF_019903195.1	1	0.395236	1.43345	A.baumannii:CRISPR-Cas-I-F
GCF_019903195.1	GCF_024749625.1	1	0.395714	1.43296	A.baumannii:CRISPR-Cas-I-F
GCF_005518095.1	GCF_008931365.1	0.972973	0.395771	1.41354	A.baumannii:CRISPR-Cas-I-F
GCF_001077965.2	GCF_024426665.1	1	0.395875	1.43279	A.baumannii:CRISPR-Cas-I-F
GCF_000794125.2	GCF_030168265.1	1	0.396285	1.43237	A.baumannii:CRISPR-Cas-I-F
GCF_009740145.1	GCF_018831465.1	1	0.396373	1.43228	A.baumannii:CRISPR-Cas-I-F
GCF_001077965.2	GCF_024749425.1	0.977273	0.396582	1.41579	A.baumannii:CRISPR-Cas-I-F
GCF_018808925.1	GCF_025264005.1	0.968254	0.396695	1.40922	A.baumannii:CRISPR-Cas-I-F
GCF_024749385.1	GCF_030168265.1	1	0.396792	1.43185	A.baumannii:CRISPR-Cas-I-F
GCF_002999195.2	GCF_019903195.1	1	0.397082	1.43156	A.baumannii:CRISPR-Cas-I-F
GCF_021899715.1	GCF_025264005.1	0.973154	0.397185	1.41224	A.baumannii:CRISPR-Cas-I-F
GCF_002082825.1	GCF_030168265.1	1	0.397378	1.43125	A.baumannii:CRISPR-Cas-I-F
GCF_019903195.1	GCF_022467655.1	1	0.397512	1.43112	A.baumannii:CRISPR-Cas-I-F
GCF_001399655.1	GCF_009740145.1	1	0.397541	1.43109	A.baumannii:CRISPR-Cas-I-F
GCF_013377175.1	GCF_024749625.1	1	0.397624	1.431	A.baumannii:CRISPR-Cas-I-F
GCF_001896005.1	GCF_003812385.1	0.990338	0.397812	1.4239	A.baumannii:CRISPR-Cas-I-F
GCF_002947845.1	GCF_020911985.1	0.989362	0.397829	1.42318	A.baumannii:CRISPR-Cas-I-F
GCF_001896005.1	GCF_019903195.1	1	0.397865	1.43075	A.baumannii:CRISPR-Cas-I-F
GCF_002996805.1	GCF_009740145.1	1	0.397887	1.43073	A.baumannii:CRISPR-Cas-I-F
GCF_000069245.1	GCF_009740145.1	1	0.398406	1.4302	A.baumannii:CRISPR-Cas-I-F
GCF_013377175.1	GCF_022466815.1	1	0.398515	1.43009	A.baumannii:CRISPR-Cas-I-F
GCF_003010675.1	GCF_022369355.1	1	0.398684	1.42992	A.baumannii:CRISPR-Cas-I-F
GCF_019903195.1	GCF_022459415.1	1	0.399266	1.42932	A.baumannii:CRISPR-Cas-I-F
GCF_001077965.2	GCF_024749405.1	0.987805	0.39933	1.42054	A.baumannii:CRISPR-Cas-I-F
GCF_003296225.1	GCF_019903195.1	1	0.399455	1.42913	A.baumannii:CRISPR-Cas-I-F
GCF_015910475.1	GCF_024749625.1	1	0.399686	1.42889	A.baumannii:CRISPR-Cas-I-F
GCF_020911985.1	GCF_030168265.1	1	0.399849	1.42873	A.baumannii:CRISPR-Cas-I-F
GCF_019903195.1	GCF_030413705.1	0.983051	0.399868	1.4166	A.baumannii:CRISPR-Cas-I-F
GCF_002999195.2	GCF_009740145.1	1	0.400252	1.42831	A.baumannii:CRISPR-Cas-I-F
GCF_015910475.1	GCF_022466815.1	1	0.400576	1.42798	A.baumannii:CRISPR-Cas-I-F
GCF_009740145.1	GCF_022467655.1	1	0.400682	1.42788	A.baumannii:CRISPR-Cas-I-F
GCF_003431385.1	GCF_019903195.1	0.983193	0.401127	1.41543	A.baumannii:CRISPR-Cas-I-F
GCF_012931605.1	GCF_024426665.1	1	0.401596	1.42694	A.baumannii:CRISPR-Cas-I-F
GCF_003812385.1	GCF_030168265.1	0.989011	0.40171	1.41899	A.baumannii:CRISPR-Cas-I-F
GCF_003010675.1	GCF_009740145.1	1	0.401916	1.42662	A.baumannii:CRISPR-Cas-I-F
GCF_001077965.2	GCF_018831125.1	1	0.401924	1.42661	A.baumannii:CRISPR-Cas-I-F
GCF_012931605.1	GCF_024749425.1	1	0.402303	1.42623	A.baumannii:CRISPR-Cas-I-F
GCF_009740145.1	GCF_022459415.1	1	0.402437	1.42609	A.baumannii:CRISPR-Cas-I-F
GCF_006385075.1	GCF_019903195.1	1	0.402476	1.42605	A.baumannii:CRISPR-Cas-I-F
GCF_003296225.1	GCF_009740145.1	1	0.402625	1.4259	A.baumannii:CRISPR-Cas-I-F
GCF_008931365.1	GCF_014322245.1	1	0.402646	1.42588	A.baumannii:CRISPR-Cas-I-F
GCF_019903195.1	GCF_028583505.1	1	0.402701	1.42582	A.baumannii:CRISPR-Cas-I-F
GCF_019903195.1	GCF_024139095.1	1	0.402755	1.42577	A.baumannii:CRISPR-Cas-I-F
GCF_002947845.1	GCF_022369355.1	1	0.402758	1.42576	A.baumannii:CRISPR-Cas-I-F
GCF_003522845.1	GCF_030168265.1	1	0.403129	1.42539	A.baumannii:CRISPR-Cas-I-F
GCF_022466815.1	GCF_030413705.1	1	0.403214	1.4253	A.baumannii:CRISPR-Cas-I-F
GCF_009497995.1	GCF_030168265.1	0.977401	0.403332	1.40908	A.baumannii:CRISPR-Cas-I-F
GCF_008931365.1	GCF_019997865.1	0.980198	0.403868	1.41053	A.baumannii:CRISPR-Cas-I-F
GCF_000761175.1	GCF_003812385.1	1	0.403954	1.42455	A.baumannii:CRISPR-Cas-I-F
GCF_000761175.1	GCF_019903195.1	1	0.404007	1.42449	A.baumannii:CRISPR-Cas-I-F
GCF_001636235.1	GCF_030168265.1	0.988506	0.404167	1.41615	A.baumannii:CRISPR-Cas-I-F
GCF_003431385.1	GCF_022466815.1	1	0.404473	1.42402	A.baumannii:CRISPR-Cas-I-F
GCF_013377175.1	GCF_018831485.1	1	0.40468	1.42381	A.baumannii:CRISPR-Cas-I-F
GCF_020911985.1	GCF_024749625.1	1	0.404697	1.42379	A.baumannii:CRISPR-Cas-I-F
GCF_014159355.1	GCF_019903195.1	1	0.404764	1.42373	A.baumannii:CRISPR-Cas-I-F
GCF_022369355.1	GCF_030168265.1	1	0.404778	1.42371	A.baumannii:CRISPR-Cas-I-F
GCF_002803025.2	GCF_013377175.1	1	0.404826	1.42366	A.baumannii:CRISPR-Cas-I-F
GCF_012931605.1	GCF_024749405.1	1	0.405051	1.42344	A.baumannii:CRISPR-Cas-I-F
GCF_020911985.1	GCF_022466815.1	1	0.405587	1.42289	A.baumannii:CRISPR-Cas-I-F
GCF_006385075.1	GCF_009740145.1	1	0.405646	1.42283	A.baumannii:CRISPR-Cas-I-F
GCF_024749625.1	GCF_030168265.1	1	0.405687	1.42279	A.baumannii:CRISPR-Cas-I-F
GCF_009740145.1	GCF_028583505.1	1	0.405871	1.42261	A.baumannii:CRISPR-Cas-I-F
GCF_009740145.1	GCF_024139095.1	1	0.405925	1.42255	A.baumannii:CRISPR-Cas-I-F
GCF_002947845.1	GCF_009740145.1	1	0.40599	1.42249	A.baumannii:CRISPR-Cas-I-F
GCF_018831485.1	GCF_022466815.1	0.979381	0.406043	1.40777	A.baumannii:CRISPR-Cas-I-F
GCF_002504145.1	GCF_008931365.1	1	0.406174	1.4223	A.baumannii:CRISPR-Cas-I-F
GCF_002803025.2	GCF_022466815.1	0.977273	0.406189	1.40612	A.baumannii:CRISPR-Cas-I-F
GCF_003812385.1	GCF_024749625.1	0.986207	0.406557	1.41211	A.baumannii:CRISPR-Cas-I-F
GCF_018808925.1	GCF_019903195.1	1	0.406568	1.4219	A.baumannii:CRISPR-Cas-I-F
GCF_024426665.1	GCF_025264005.1	0.985915	0.406612	1.41184	A.baumannii:CRISPR-Cas-I-F
GCF_015910475.1	GCF_018831485.1	1	0.406742	1.42173	A.baumannii:CRISPR-Cas-I-F
GCF_000794125.2	GCF_019903195.1	1	0.406838	1.42163	A.baumannii:CRISPR-Cas-I-F
GCF_002803025.2	GCF_015910475.1	1	0.406887	1.42158	A.baumannii:CRISPR-Cas-I-F
GCF_019903195.1	GCF_021899715.1	0.98374	0.407058	1.40985	A.baumannii:CRISPR-Cas-I-F
GCF_024749425.1	GCF_025264005.1	0.990698	0.407319	1.41453	A.baumannii:CRISPR-Cas-I-F
GCF_019903195.1	GCF_024749385.1	1	0.407346	1.42111	A.baumannii:CRISPR-Cas-I-F
GCF_003812385.1	GCF_022466815.1	1	0.407447	1.42101	A.baumannii:CRISPR-Cas-I-F
GCF_013377175.1	GCF_018831465.1	1	0.40755	1.42091	A.baumannii:CRISPR-Cas-I-F
GCF_012931605.1	GCF_018831125.1	1	0.407645	1.42081	A.baumannii:CRISPR-Cas-I-F
GCF_001896005.1	GCF_030168265.1	0.977654	0.407837	1.40475	A.baumannii:CRISPR-Cas-I-F
GCF_002082825.1	GCF_019903195.1	1	0.407931	1.42052	A.baumannii:CRISPR-Cas-I-F
GCF_014159355.1	GCF_022466815.1	1	0.408109	1.42034	A.baumannii:CRISPR-Cas-I-F
GCF_009497995.1	GCF_024749625.1	1	0.408179	1.42027	A.baumannii:CRISPR-Cas-I-F
GCF_001399655.1	GCF_013377175.1	1	0.408717	1.41973	A.baumannii:CRISPR-Cas-I-F
GCF_018831465.1	GCF_022466815.1	0.978947	0.408913	1.40459	A.baumannii:CRISPR-Cas-I-F
GCF_001636235.1	GCF_024749625.1	1	0.409015	1.41943	A.baumannii:CRISPR-Cas-I-F
GCF_001077965.2	GCF_005518095.1	1	0.409046	1.4194	A.baumannii:CRISPR-Cas-I-F
GCF_002996805.1	GCF_013377175.1	1	0.409063	1.41938	A.baumannii:CRISPR-Cas-I-F
GCF_009497995.1	GCF_022466815.1	1	0.409069	1.41938	A.baumannii:CRISPR-Cas-I-F
GCF_000069245.1	GCF_013377175.1	1	0.409582	1.41886	A.baumannii:CRISPR-Cas-I-F
GCF_015910475.1	GCF_018831465.1	1	0.409611	1.41883	A.baumannii:CRISPR-Cas-I-F
GCF_022369355.1	GCF_024749625.1	1	0.409625	1.41882	A.baumannii:CRISPR-Cas-I-F
GCF_001636235.1	GCF_022466815.1	1	0.409905	1.41854	A.baumannii:CRISPR-Cas-I-F
GCF_018808925.1	GCF_022466815.1	1	0.409913	1.41853	A.baumannii:CRISPR-Cas-I-F
GCF_000794125.2	GCF_009740145.1	1	0.410009	1.41843	A.baumannii:CRISPR-Cas-I-F
GCF_024749405.1	GCF_025264005.1	1	0.410067	1.41837	A.baumannii:CRISPR-Cas-I-F
GCF_001399655.1	GCF_022466815.1	0.983871	0.41008	1.40692	A.baumannii:CRISPR-Cas-I-F
GCF_021899715.1	GCF_022466815.1	1	0.410403	1.41803	A.baumannii:CRISPR-Cas-I-F
GCF_002996805.1	GCF_022466815.1	0.979167	0.410427	1.40324	A.baumannii:CRISPR-Cas-I-F
GCF_022369355.1	GCF_022466815.1	0.983471	0.410516	1.4062	A.baumannii:CRISPR-Cas-I-F
GCF_009740145.1	GCF_024749385.1	1	0.410517	1.41792	A.baumannii:CRISPR-Cas-I-F
GCF_001399655.1	GCF_015910475.1	1	0.410779	1.41766	A.baumannii:CRISPR-Cas-I-F
GCF_000069245.1	GCF_022466815.1	0.980392	0.410946	1.40359	A.baumannii:CRISPR-Cas-I-F
GCF_002082825.1	GCF_009740145.1	1	0.411102	1.41733	A.baumannii:CRISPR-Cas-I-F
GCF_002996805.1	GCF_015910475.1	1	0.411125	1.41731	A.baumannii:CRISPR-Cas-I-F
GCF_003010675.1	GCF_003812385.1	0.990741	0.411129	1.41074	A.baumannii:CRISPR-Cas-I-F
GCF_003010675.1	GCF_019903195.1	1	0.411182	1.41725	A.baumannii:CRISPR-Cas-I-F
GCF_022466815.1	GCF_024749625.1	1	0.411424	1.41701	A.baumannii:CRISPR-Cas-I-F
GCF_002999195.2	GCF_013377175.1	1	0.411429	1.417	A.baumannii:CRISPR-Cas-I-F
GCF_000069245.1	GCF_015910475.1	1	0.411644	1.41679	A.baumannii:CRISPR-Cas-I-F
GCF_018831485.1	GCF_020911985.1	1	0.411753	1.41668	A.baumannii:CRISPR-Cas-I-F
GCF_013377175.1	GCF_022467655.1	1	0.411858	1.41657	A.baumannii:CRISPR-Cas-I-F
GCF_002803025.2	GCF_020911985.1	1	0.411898	1.41653	A.baumannii:CRISPR-Cas-I-F
GCF_024749485.1	GCF_030168265.1	1	0.412512	1.41592	A.baumannii:CRISPR-Cas-I-F
GCF_018831125.1	GCF_025264005.1	0.986014	0.412661	1.40587	A.baumannii:CRISPR-Cas-I-F
GCF_001896005.1	GCF_024749625.1	1	0.412685	1.41574	A.baumannii:CRISPR-Cas-I-F
GCF_002999195.2	GCF_022466815.1	0.979592	0.412792	1.40119	A.baumannii:CRISPR-Cas-I-F
GCF_022466815.1	GCF_022467655.1	0.978723	0.413222	1.40015	A.baumannii:CRISPR-Cas-I-F
GCF_009740145.1	GCF_030413705.1	1	0.413423	1.415	A.baumannii:CRISPR-Cas-I-F
GCF_002999195.2	GCF_015910475.1	1	0.41349	1.41494	A.baumannii:CRISPR-Cas-I-F
GCF_001896005.1	GCF_022466815.1	1	0.413575	1.41485	A.baumannii:CRISPR-Cas-I-F
GCF_003812385.1	GCF_018831485.1	1	0.413613	1.41481	A.baumannii:CRISPR-Cas-I-F
GCF_013377175.1	GCF_022459415.1	1	0.413613	1.41481	A.baumannii:CRISPR-Cas-I-F
GCF_003522845.1	GCF_019903195.1	1	0.413682	1.41475	A.baumannii:CRISPR-Cas-I-F
GCF_002803025.2	GCF_003812385.1	1	0.413758	1.41467	A.baumannii:CRISPR-Cas-I-F
GCF_003296225.1	GCF_013377175.1	1	0.413801	1.41463	A.baumannii:CRISPR-Cas-I-F
GCF_015910475.1	GCF_022467655.1	1	0.41392	1.41451	A.baumannii:CRISPR-Cas-I-F
GCF_000761175.1	GCF_030168265.1	0.991304	0.413979	1.4083	A.baumannii:CRISPR-Cas-I-F
GCF_018831465.1	GCF_020911985.1	1	0.414622	1.41381	A.baumannii:CRISPR-Cas-I-F
GCF_003431385.1	GCF_009740145.1	1	0.414682	1.41375	A.baumannii:CRISPR-Cas-I-F
GCF_005518095.1	GCF_012931605.1	1	0.414767	1.41366	A.baumannii:CRISPR-Cas-I-F
GCF_022459415.1	GCF_022466815.1	0.979592	0.414976	1.39903	A.baumannii:CRISPR-Cas-I-F
GCF_003296225.1	GCF_022466815.1	0.980392	0.415165	1.39941	A.baumannii:CRISPR-Cas-I-F
GCF_002947845.1	GCF_003812385.1	0.991379	0.415203	1.40713	A.baumannii:CRISPR-Cas-I-F
GCF_009497995.1	GCF_018831485.1	0.966667	0.415235	1.38964	A.baumannii:CRISPR-Cas-I-F
GCF_002947845.1	GCF_019903195.1	1	0.415256	1.41317	A.baumannii:CRISPR-Cas-I-F
GCF_002803025.2	GCF_009497995.1	0.985816	0.41538	1.40303	A.baumannii:CRISPR-Cas-I-F
GCF_019703285.1	GCF_019903195.1	0.99435	0.41539	1.40905	A.baumannii:CRISPR-Cas-I-F
GCF_015910475.1	GCF_022459415.1	1	0.415675	1.41275	A.baumannii:CRISPR-Cas-I-F
GCF_001399655.1	GCF_020911985.1	1	0.415789	1.41264	A.baumannii:CRISPR-Cas-I-F
GCF_003296225.1	GCF_015910475.1	1	0.415863	1.41257	A.baumannii:CRISPR-Cas-I-F
GCF_001077965.2	GCF_014322245.1	0.982222	0.415921	1.39995	A.baumannii:CRISPR-Cas-I-F
GCF_012935005.1	GCF_030168265.1	1	0.415968	1.41246	A.baumannii:CRISPR-Cas-I-F
GCF_001636235.1	GCF_018831485.1	0.965986	0.416071	1.38834	A.baumannii:CRISPR-Cas-I-F
GCF_002996805.1	GCF_020911985.1	1	0.416136	1.41229	A.baumannii:CRISPR-Cas-I-F
GCF_001636235.1	GCF_002803025.2	0.985507	0.416216	1.40198	A.baumannii:CRISPR-Cas-I-F
GCF_003812385.1	GCF_018831465.1	1	0.416482	1.41195	A.baumannii:CRISPR-Cas-I-F
GCF_019903195.1	GCF_024426665.1	0.982759	0.416485	1.39977	A.baumannii:CRISPR-Cas-I-F
GCF_000069245.1	GCF_020911985.1	1	0.416655	1.41178	A.baumannii:CRISPR-Cas-I-F
GCF_018831485.1	GCF_022369355.1	1	0.416681	1.41175	A.baumannii:CRISPR-Cas-I-F
GCF_006385075.1	GCF_013377175.1	1	0.416823	1.41161	A.baumannii:CRISPR-Cas-I-F
GCF_002803025.2	GCF_022369355.1	1	0.416826	1.41161	A.baumannii:CRISPR-Cas-I-F
GCF_003522845.1	GCF_009740145.1	1	0.416853	1.41158	A.baumannii:CRISPR-Cas-I-F
GCF_013377175.1	GCF_028583505.1	1	0.417048	1.41138	A.baumannii:CRISPR-Cas-I-F
GCF_013377175.1	GCF_024139095.1	1	0.417101	1.41133	A.baumannii:CRISPR-Cas-I-F
GCF_001077965.2	GCF_019997865.1	1	0.417144	1.41129	A.baumannii:CRISPR-Cas-I-F
GCF_019903195.1	GCF_024749425.1	0.989418	0.417192	1.40377	A.baumannii:CRISPR-Cas-I-F
GCF_018831485.1	GCF_024749625.1	1	0.41759	1.41085	A.baumannii:CRISPR-Cas-I-F
GCF_001399655.1	GCF_003812385.1	1	0.41765	1.41079	A.baumannii:CRISPR-Cas-I-F
GCF_002803025.2	GCF_024749625.1	1	0.417735	1.4107	A.baumannii:CRISPR-Cas-I-F
GCF_002996805.1	GCF_003812385.1	1	0.417996	1.41044	A.baumannii:CRISPR-Cas-I-F
GCF_009497995.1	GCF_018831465.1	0.966216	0.418104	1.38651	A.baumannii:CRISPR-Cas-I-F
GCF_006385075.1	GCF_022466815.1	0.978947	0.418186	1.39541	A.baumannii:CRISPR-Cas-I-F
GCF_009740145.1	GCF_014159355.1	1	0.418318	1.41012	A.baumannii:CRISPR-Cas-I-F
GCF_022466815.1	GCF_028583505.1	0.979592	0.418411	1.39564	A.baumannii:CRISPR-Cas-I-F
GCF_022466815.1	GCF_024139095.1	0.979592	0.418465	1.39559	A.baumannii:CRISPR-Cas-I-F
GCF_002999195.2	GCF_020911985.1	1	0.418501	1.40994	A.baumannii:CRISPR-Cas-I-F
GCF_000069245.1	GCF_003812385.1	1	0.418515	1.40993	A.baumannii:CRISPR-Cas-I-F
GCF_019703285.1	GCF_022466815.1	1	0.418736	1.40971	A.baumannii:CRISPR-Cas-I-F
GCF_000761175.1	GCF_024749625.1	1	0.418827	1.40962	A.baumannii:CRISPR-Cas-I-F
GCF_006385075.1	GCF_015910475.1	1	0.418884	1.40956	A.baumannii:CRISPR-Cas-I-F
GCF_020911985.1	GCF_022467655.1	1	0.418931	1.40951	A.baumannii:CRISPR-Cas-I-F
GCF_001636235.1	GCF_018831465.1	0.965517	0.41894	1.3852	A.baumannii:CRISPR-Cas-I-F
GCF_015910475.1	GCF_028583505.1	1	0.419109	1.40933	A.baumannii:CRISPR-Cas-I-F
GCF_015910475.1	GCF_024139095.1	1	0.419163	1.40928	A.baumannii:CRISPR-Cas-I-F
GCF_001399655.1	GCF_009497995.1	0.971751	0.419272	1.38927	A.baumannii:CRISPR-Cas-I-F
GCF_001077965.2	GCF_002504145.1	0.991342	0.41945	1.4029	A.baumannii:CRISPR-Cas-I-F
GCF_018831465.1	GCF_022369355.1	1	0.41955	1.4089	A.baumannii:CRISPR-Cas-I-F
GCF_002996805.1	GCF_009497995.1	0.966443	0.419618	1.38519	A.baumannii:CRISPR-Cas-I-F
GCF_000761175.1	GCF_022466815.1	1	0.419717	1.40873	A.baumannii:CRISPR-Cas-I-F
GCF_001896005.1	GCF_018831485.1	0.967105	0.41974	1.38554	A.baumannii:CRISPR-Cas-I-F
GCF_005518095.1	GCF_025264005.1	0.986207	0.419783	1.39895	A.baumannii:CRISPR-Cas-I-F
GCF_022466815.1	GCF_024426665.1	1	0.419831	1.40862	A.baumannii:CRISPR-Cas-I-F
GCF_001896005.1	GCF_002803025.2	0.986014	0.419886	1.39871	A.baumannii:CRISPR-Cas-I-F
GCF_019903195.1	GCF_024749405.1	0.988701	0.41994	1.40055	A.baumannii:CRISPR-Cas-I-F
GCF_001399655.1	GCF_001636235.1	0.971264	0.420107	1.38811	A.baumannii:CRISPR-Cas-I-F
GCF_009740145.1	GCF_018808925.1	1	0.420122	1.40833	A.baumannii:CRISPR-Cas-I-F
GCF_000069245.1	GCF_009497995.1	0.967742	0.420137	1.3856	A.baumannii:CRISPR-Cas-I-F
GCF_030168265.1	GCF_030413705.1	0.984127	0.420225	1.39705	A.baumannii:CRISPR-Cas-I-F
GCF_002999195.2	GCF_003812385.1	1	0.420361	1.40809	A.baumannii:CRISPR-Cas-I-F
GCF_001636235.1	GCF_002996805.1	0.965753	0.420454	1.38389	A.baumannii:CRISPR-Cas-I-F
GCF_018831465.1	GCF_024749625.1	1	0.420459	1.408	A.baumannii:CRISPR-Cas-I-F
GCF_022466815.1	GCF_024749425.1	1	0.420537	1.40792	A.baumannii:CRISPR-Cas-I-F
GCF_009740145.1	GCF_021899715.1	1	0.420612	1.40784	A.baumannii:CRISPR-Cas-I-F
GCF_020911985.1	GCF_022459415.1	1	0.420686	1.40777	A.baumannii:CRISPR-Cas-I-F
GCF_001399655.1	GCF_022369355.1	0.97351	0.420718	1.38909	A.baumannii:CRISPR-Cas-I-F
GCF_003812385.1	GCF_022467655.1	1	0.420791	1.40767	A.baumannii:CRISPR-Cas-I-F
GCF_003296225.1	GCF_020911985.1	1	0.420874	1.40758	A.baumannii:CRISPR-Cas-I-F
GCF_000069245.1	GCF_001636235.1	0.967105	0.420973	1.38434	A.baumannii:CRISPR-Cas-I-F
GCF_002996805.1	GCF_022369355.1	1	0.421064	1.4074	A.baumannii:CRISPR-Cas-I-F
GCF_003010675.1	GCF_030168265.1	0.989362	0.421154	1.39982	A.baumannii:CRISPR-Cas-I-F
GCF_000794125.2	GCF_013377175.1	1	0.421185	1.40728	A.baumannii:CRISPR-Cas-I-F
GCF_003431385.1	GCF_030168265.1	0.984252	0.421484	1.3959	A.baumannii:CRISPR-Cas-I-F
GCF_000069245.1	GCF_022369355.1	1	0.421583	1.40688	A.baumannii:CRISPR-Cas-I-F
GCF_001399655.1	GCF_024749625.1	1	0.421627	1.40684	A.baumannii:CRISPR-Cas-I-F
GCF_012931605.1	GCF_014322245.1	0.979885	0.421642	1.39267	A.baumannii:CRISPR-Cas-I-F
GCF_013377175.1	GCF_024749385.1	1	0.421693	1.40677	A.baumannii:CRISPR-Cas-I-F
GCF_002996805.1	GCF_024749625.1	1	0.421973	1.4065	A.baumannii:CRISPR-Cas-I-F
GCF_002999195.2	GCF_009497995.1	0.966887	0.421984	1.3832	A.baumannii:CRISPR-Cas-I-F
GCF_002082825.1	GCF_013377175.1	1	0.422278	1.40619	A.baumannii:CRISPR-Cas-I-F
GCF_009497995.1	GCF_022467655.1	0.965986	0.422413	1.38215	A.baumannii:CRISPR-Cas-I-F
GCF_000069245.1	GCF_024749625.1	1	0.422492	1.40598	A.baumannii:CRISPR-Cas-I-F
GCF_018831125.1	GCF_019903195.1	0.982906	0.422534	1.39393	A.baumannii:CRISPR-Cas-I-F
GCF_003812385.1	GCF_022459415.1	1	0.422546	1.40593	A.baumannii:CRISPR-Cas-I-F
GCF_000794125.2	GCF_022466815.1	0.978947	0.422548	1.39113	A.baumannii:CRISPR-Cas-I-F
GCF_001896005.1	GCF_018831465.1	0.966667	0.42261	1.38244	A.baumannii:CRISPR-Cas-I-F
GCF_003296225.1	GCF_003812385.1	1	0.422734	1.40574	A.baumannii:CRISPR-Cas-I-F
GCF_001636235.1	GCF_002999195.2	0.966216	0.422819	1.38192	A.baumannii:CRISPR-Cas-I-F
GCF_012931605.1	GCF_019997865.1	1	0.422865	1.40562	A.baumannii:CRISPR-Cas-I-F
GCF_022466815.1	GCF_024749385.1	0.978947	0.423056	1.39063	A.baumannii:CRISPR-Cas-I-F
GCF_019903195.1	GCF_024749485.1	1	0.423066	1.40542	A.baumannii:CRISPR-Cas-I-F
GCF_000794125.2	GCF_015910475.1	1	0.423247	1.40524	A.baumannii:CRISPR-Cas-I-F
GCF_001636235.1	GCF_022467655.1	0.965278	0.423249	1.38084	A.baumannii:CRISPR-Cas-I-F
GCF_022466815.1	GCF_024749405.1	1	0.423286	1.4052	A.baumannii:CRISPR-Cas-I-F
GCF_002999195.2	GCF_022369355.1	1	0.42343	1.40506	A.baumannii:CRISPR-Cas-I-F
GCF_002082825.1	GCF_022466815.1	0.979167	0.423641	1.39021	A.baumannii:CRISPR-Cas-I-F
GCF_015910475.1	GCF_024749385.1	1	0.423755	1.40474	A.baumannii:CRISPR-Cas-I-F
GCF_001399655.1	GCF_001896005.1	0.972067	0.423777	1.3851	A.baumannii:CRISPR-Cas-I-F
GCF_022369355.1	GCF_022467655.1	1	0.423859	1.40463	A.baumannii:CRISPR-Cas-I-F
GCF_006385075.1	GCF_020911985.1	1	0.423895	1.4046	A.baumannii:CRISPR-Cas-I-F
GCF_020911985.1	GCF_028583505.1	1	0.42412	1.40438	A.baumannii:CRISPR-Cas-I-F
GCF_001896005.1	GCF_002996805.1	0.966887	0.424124	1.38112	A.baumannii:CRISPR-Cas-I-F
GCF_009497995.1	GCF_022459415.1	0.966887	0.424168	1.38108	A.baumannii:CRISPR-Cas-I-F
GCF_020911985.1	GCF_024139095.1	1	0.424174	1.40432	A.baumannii:CRISPR-Cas-I-F
GCF_002999195.2	GCF_024749625.1	1	0.424339	1.40416	A.baumannii:CRISPR-Cas-I-F
GCF_002082825.1	GCF_015910475.1	1	0.42434	1.40416	A.baumannii:CRISPR-Cas-I-F
GCF_003296225.1	GCF_009497995.1	0.967742	0.424356	1.3815	A.baumannii:CRISPR-Cas-I-F
GCF_013377175.1	GCF_030413705.1	0.979798	0.424599	1.38972	A.baumannii:CRISPR-Cas-I-F
GCF_000069245.1	GCF_001896005.1	0.968153	0.424642	1.38151	A.baumannii:CRISPR-Cas-I-F
GCF_022467655.1	GCF_024749625.1	1	0.424768	1.40374	A.baumannii:CRISPR-Cas-I-F
GCF_001636235.1	GCF_022459415.1	0.966216	0.425004	1.3798	A.baumannii:CRISPR-Cas-I-F
GCF_014159355.1	GCF_030168265.1	1	0.42512	1.40339	A.baumannii:CRISPR-Cas-I-F
GCF_002504145.1	GCF_012931605.1	0.985876	0.425171	1.39343	A.baumannii:CRISPR-Cas-I-F
GCF_001636235.1	GCF_003296225.1	0.967105	0.425192	1.38024	A.baumannii:CRISPR-Cas-I-F
GCF_002947845.1	GCF_030168265.1	0.990196	0.425229	1.3964	A.baumannii:CRISPR-Cas-I-F
GCF_022369355.1	GCF_022459415.1	1	0.425614	1.4029	A.baumannii:CRISPR-Cas-I-F
GCF_003812385.1	GCF_006385075.1	1	0.425755	1.40277	A.baumannii:CRISPR-Cas-I-F
GCF_003296225.1	GCF_022369355.1	1	0.425802	1.40272	A.baumannii:CRISPR-Cas-I-F
GCF_003431385.1	GCF_013377175.1	1	0.425858	1.40266	A.baumannii:CRISPR-Cas-I-F
GCF_018831125.1	GCF_022466815.1	1	0.425879	1.40264	A.baumannii:CRISPR-Cas-I-F
GCF_000761175.1	GCF_018831485.1	0.970443	0.425882	1.38191	A.baumannii:CRISPR-Cas-I-F
GCF_003812385.1	GCF_028583505.1	1	0.425981	1.40254	A.baumannii:CRISPR-Cas-I-F
GCF_003010675.1	GCF_024749625.1	1	0.426002	1.40252	A.baumannii:CRISPR-Cas-I-F
GCF_000761175.1	GCF_002803025.2	0.989691	0.426028	1.39527	A.baumannii:CRISPR-Cas-I-F
GCF_003812385.1	GCF_024139095.1	1	0.426034	1.40249	A.baumannii:CRISPR-Cas-I-F
GCF_009740145.1	GCF_024749485.1	1	0.426236	1.40229	A.baumannii:CRISPR-Cas-I-F
GCF_001896005.1	GCF_002999195.2	0.96732	0.426489	1.37913	A.baumannii:CRISPR-Cas-I-F
GCF_012935005.1	GCF_019903195.1	1	0.426522	1.40201	A.baumannii:CRISPR-Cas-I-F
GCF_022459415.1	GCF_024749625.1	1	0.426523	1.40201	A.baumannii:CRISPR-Cas-I-F
GCF_014322245.1	GCF_025264005.1	0.969697	0.426658	1.38064	A.baumannii:CRISPR-Cas-I-F
GCF_015910475.1	GCF_030413705.1	0.979167	0.426661	1.38727	A.baumannii:CRISPR-Cas-I-F
GCF_003296225.1	GCF_024749625.1	1	0.426711	1.40183	A.baumannii:CRISPR-Cas-I-F
GCF_003010675.1	GCF_022466815.1	1	0.426892	1.40165	A.baumannii:CRISPR-Cas-I-F
GCF_001896005.1	GCF_022467655.1	0.966443	0.426919	1.3781	A.baumannii:CRISPR-Cas-I-F
GCF_018808925.1	GCF_030168265.1	1	0.426924	1.40162	A.baumannii:CRISPR-Cas-I-F
GCF_006385075.1	GCF_009497995.1	0.966216	0.427377	1.3775	A.baumannii:CRISPR-Cas-I-F
GCF_021899715.1	GCF_030168265.1	0.984733	0.427414	1.39044	A.baumannii:CRISPR-Cas-I-F
GCF_009497995.1	GCF_028583505.1	0.966887	0.427603	1.37776	A.baumannii:CRISPR-Cas-I-F
GCF_009497995.1	GCF_024139095.1	0.966887	0.427656	1.3777	A.baumannii:CRISPR-Cas-I-F
GCF_008931365.1	GCF_019903195.1	1	0.427689	1.40087	A.baumannii:CRISPR-Cas-I-F
GCF_019997865.1	GCF_025264005.1	1	0.427881	1.40068	A.baumannii:CRISPR-Cas-I-F
GCF_003431385.1	GCF_015910475.1	0.979381	0.42792	1.3862	A.baumannii:CRISPR-Cas-I-F
GCF_003522845.1	GCF_013377175.1	1	0.428029	1.40053	A.baumannii:CRISPR-Cas-I-F
GCF_001636235.1	GCF_006385075.1	0.965517	0.428213	1.37621	A.baumannii:CRISPR-Cas-I-F
GCF_000794125.2	GCF_020911985.1	1	0.428258	1.40031	A.baumannii:CRISPR-Cas-I-F
GCF_001636235.1	GCF_028583505.1	0.966216	0.428438	1.37648	A.baumannii:CRISPR-Cas-I-F
GCF_001636235.1	GCF_024139095.1	0.966216	0.428492	1.37643	A.baumannii:CRISPR-Cas-I-F
GCF_001896005.1	GCF_022459415.1	0.96732	0.428673	1.37703	A.baumannii:CRISPR-Cas-I-F
GCF_000761175.1	GCF_018831465.1	0.970149	0.428752	1.37893	A.baumannii:CRISPR-Cas-I-F
GCF_020911985.1	GCF_024749385.1	1	0.428765	1.39981	A.baumannii:CRISPR-Cas-I-F
GCF_006385075.1	GCF_022369355.1	1	0.428824	1.39975	A.baumannii:CRISPR-Cas-I-F
GCF_001896005.1	GCF_003296225.1	0.968153	0.428862	1.37743	A.baumannii:CRISPR-Cas-I-F
GCF_009740145.1	GCF_019703285.1	1	0.428945	1.39963	A.baumannii:CRISPR-Cas-I-F
GCF_022369355.1	GCF_028583505.1	1	0.429049	1.39953	A.baumannii:CRISPR-Cas-I-F
GCF_022369355.1	GCF_024139095.1	1	0.429102	1.39948	A.baumannii:CRISPR-Cas-I-F
GCF_002082825.1	GCF_020911985.1	1	0.429351	1.39924	A.baumannii:CRISPR-Cas-I-F
GCF_003522845.1	GCF_022466815.1	0.979798	0.429392	1.38506	A.baumannii:CRISPR-Cas-I-F
GCF_013377175.1	GCF_014159355.1	1	0.429495	1.3991	A.baumannii:CRISPR-Cas-I-F
GCF_005518095.1	GCF_019903195.1	0.983193	0.429656	1.38718	A.baumannii:CRISPR-Cas-I-F
GCF_009740145.1	GCF_012935005.1	1	0.429692	1.3989	A.baumannii:CRISPR-Cas-I-F
GCF_006385075.1	GCF_024749625.1	1	0.429732	1.39886	A.baumannii:CRISPR-Cas-I-F
GCF_000761175.1	GCF_001399655.1	0.973913	0.429919	1.38044	A.baumannii:CRISPR-Cas-I-F
GCF_024749625.1	GCF_028583505.1	1	0.429958	1.39864	A.baumannii:CRISPR-Cas-I-F
GCF_024139095.1	GCF_024749625.1	1	0.430011	1.39859	A.baumannii:CRISPR-Cas-I-F
GCF_009740145.1	GCF_024426665.1	1	0.43004	1.39856	A.baumannii:CRISPR-Cas-I-F
GCF_002947845.1	GCF_024749625.1	1	0.430076	1.39853	A.baumannii:CRISPR-Cas-I-F
GCF_003522845.1	GCF_015910475.1	1	0.430091	1.39851	A.baumannii:CRISPR-Cas-I-F
GCF_000794125.2	GCF_003812385.1	1	0.430118	1.39849	A.baumannii:CRISPR-Cas-I-F
GCF_002504145.1	GCF_025264005.1	0.985185	0.430187	1.38806	A.baumannii:CRISPR-Cas-I-F
GCF_000761175.1	GCF_002996805.1	0.970297	0.430266	1.37757	A.baumannii:CRISPR-Cas-I-F
GCF_003812385.1	GCF_024749385.1	1	0.430626	1.39799	A.baumannii:CRISPR-Cas-I-F
GCF_009740145.1	GCF_024749425.1	1	0.430746	1.39787	A.baumannii:CRISPR-Cas-I-F
GCF_000069245.1	GCF_000761175.1	0.971154	0.430784	1.37767	A.baumannii:CRISPR-Cas-I-F
GCF_002947845.1	GCF_022466815.1	1	0.430966	1.39766	A.baumannii:CRISPR-Cas-I-F
GCF_008931365.1	GCF_022466815.1	1	0.431034	1.39759	A.baumannii:CRISPR-Cas-I-F
GCF_002082825.1	GCF_003812385.1	1	0.431211	1.39742	A.baumannii:CRISPR-Cas-I-F
GCF_013377175.1	GCF_018808925.1	1	0.431299	1.39733	A.baumannii:CRISPR-Cas-I-F
GCF_014159355.1	GCF_015910475.1	1	0.431556	1.39708	A.baumannii:CRISPR-Cas-I-F
GCF_020911985.1	GCF_030413705.1	0.981818	0.431672	1.38427	A.baumannii:CRISPR-Cas-I-F
GCF_000794125.2	GCF_009497995.1	0.966216	0.43174	1.37331	A.baumannii:CRISPR-Cas-I-F
GCF_013377175.1	GCF_021899715.1	1	0.431789	1.39685	A.baumannii:CRISPR-Cas-I-F
GCF_001896005.1	GCF_006385075.1	0.966667	0.431883	1.37348	A.baumannii:CRISPR-Cas-I-F
GCF_001896005.1	GCF_028583505.1	0.96732	0.432108	1.37372	A.baumannii:CRISPR-Cas-I-F
GCF_018831485.1	GCF_030413705.1	1	0.432128	1.39652	A.baumannii:CRISPR-Cas-I-F
GCF_001896005.1	GCF_024139095.1	0.96732	0.432162	1.37367	A.baumannii:CRISPR-Cas-I-F
GCF_009497995.1	GCF_024749385.1	0.966216	0.432248	1.37282	A.baumannii:CRISPR-Cas-I-F
GCF_002803025.2	GCF_030413705.1	1	0.432273	1.39638	A.baumannii:CRISPR-Cas-I-F
GCF_000794125.2	GCF_001636235.1	0.965517	0.432576	1.37202	A.baumannii:CRISPR-Cas-I-F
GCF_000761175.1	GCF_002999195.2	0.970588	0.432631	1.3755	A.baumannii:CRISPR-Cas-I-F
GCF_002082825.1	GCF_009497995.1	0.966443	0.432833	1.37242	A.baumannii:CRISPR-Cas-I-F
GCF_003431385.1	GCF_020911985.1	0.981982	0.432931	1.38317	A.baumannii:CRISPR-Cas-I-F
GCF_005518095.1	GCF_022466815.1	1	0.433002	1.39567	A.baumannii:CRISPR-Cas-I-F
GCF_003010675.1	GCF_018831485.1	0.975155	0.433058	1.37828	A.baumannii:CRISPR-Cas-I-F
GCF_000761175.1	GCF_022467655.1	0.97	0.43306	1.37468	A.baumannii:CRISPR-Cas-I-F
GCF_001636235.1	GCF_024749385.1	0.965517	0.433084	1.37153	A.baumannii:CRISPR-Cas-I-F
GCF_000794125.2	GCF_022369355.1	1	0.433186	1.39549	A.baumannii:CRISPR-Cas-I-F
GCF_002803025.2	GCF_003010675.1	0.986842	0.433203	1.38629	A.baumannii:CRISPR-Cas-I-F
GCF_015910475.1	GCF_018808925.1	1	0.43336	1.39532	A.baumannii:CRISPR-Cas-I-F
GCF_003431385.1	GCF_018831485.1	1	0.433387	1.3953	A.baumannii:CRISPR-Cas-I-F
GCF_009740145.1	GCF_024749405.1	1	0.433495	1.39519	A.baumannii:CRISPR-Cas-I-F
GCF_003812385.1	GCF_030413705.1	1	0.433532	1.39516	A.baumannii:CRISPR-Cas-I-F
GCF_002803025.2	GCF_003431385.1	1	0.433533	1.39515	A.baumannii:CRISPR-Cas-I-F
GCF_001636235.1	GCF_002082825.1	0.965753	0.433669	1.37114	A.baumannii:CRISPR-Cas-I-F
GCF_022369355.1	GCF_024749385.1	1	0.433694	1.395	A.baumannii:CRISPR-Cas-I-F
GCF_015910475.1	GCF_021899715.1	0.980198	0.43385	1.38104	A.baumannii:CRISPR-Cas-I-F
GCF_000794125.2	GCF_024749625.1	1	0.434095	1.39461	A.baumannii:CRISPR-Cas-I-F
GCF_002082825.1	GCF_022369355.1	1	0.434279	1.39443	A.baumannii:CRISPR-Cas-I-F
GCF_024749385.1	GCF_024749625.1	1	0.434603	1.39411	A.baumannii:CRISPR-Cas-I-F
GCF_003431385.1	GCF_003812385.1	1	0.434791	1.39393	A.baumannii:CRISPR-Cas-I-F
GCF_000761175.1	GCF_022459415.1	0.970588	0.434815	1.37341	A.baumannii:CRISPR-Cas-I-F
GCF_018831465.1	GCF_030413705.1	1	0.434997	1.39373	A.baumannii:CRISPR-Cas-I-F
GCF_000761175.1	GCF_003296225.1	0.971154	0.435003	1.37362	A.baumannii:CRISPR-Cas-I-F
GCF_003522845.1	GCF_020911985.1	1	0.435102	1.39363	A.baumannii:CRISPR-Cas-I-F
GCF_009497995.1	GCF_030413705.1	1	0.435154	1.39358	A.baumannii:CRISPR-Cas-I-F
GCF_002082825.1	GCF_024749625.1	1	0.435188	1.39355	A.baumannii:CRISPR-Cas-I-F
GCF_019703285.1	GCF_030168265.1	1	0.435747	1.393	A.baumannii:CRISPR-Cas-I-F
GCF_003010675.1	GCF_018831465.1	0.974843	0.435927	1.37531	A.baumannii:CRISPR-Cas-I-F
GCF_001636235.1	GCF_030413705.1	1	0.43599	1.39277	A.baumannii:CRISPR-Cas-I-F
GCF_009740145.1	GCF_018831125.1	1	0.436088	1.39267	A.baumannii:CRISPR-Cas-I-F
GCF_001399655.1	GCF_030413705.1	1	0.436165	1.3926	A.baumannii:CRISPR-Cas-I-F
GCF_000794125.2	GCF_001896005.1	0.966667	0.436245	1.36931	A.baumannii:CRISPR-Cas-I-F
GCF_003431385.1	GCF_018831465.1	1	0.436256	1.39251	A.baumannii:CRISPR-Cas-I-F
GCF_003431385.1	GCF_009497995.1	0.986667	0.436413	1.38307	A.baumannii:CRISPR-Cas-I-F
GCF_002996805.1	GCF_030413705.1	1	0.436511	1.39226	A.baumannii:CRISPR-Cas-I-F
GCF_014322245.1	GCF_019903195.1	0.983193	0.436531	1.38054	A.baumannii:CRISPR-Cas-I-F
GCF_014159355.1	GCF_020911985.1	1	0.436567	1.39221	A.baumannii:CRISPR-Cas-I-F
GCF_022369355.1	GCF_030413705.1	1	0.4366	1.39218	A.baumannii:CRISPR-Cas-I-F
GCF_001896005.1	GCF_024749385.1	0.966667	0.436753	1.36883	A.baumannii:CRISPR-Cas-I-F
GCF_024426665.1	GCF_030168265.1	0.983871	0.436841	1.38072	A.baumannii:CRISPR-Cas-I-F
GCF_003522845.1	GCF_003812385.1	1	0.436962	1.39183	A.baumannii:CRISPR-Cas-I-F
GCF_014159355.1	GCF_018831485.1	1	0.437023	1.39177	A.baumannii:CRISPR-Cas-I-F
GCF_000069245.1	GCF_030413705.1	1	0.43703	1.39176	A.baumannii:CRISPR-Cas-I-F
GCF_001399655.1	GCF_003010675.1	0.978723	0.437095	1.37689	A.baumannii:CRISPR-Cas-I-F
GCF_002947845.1	GCF_018831485.1	0.971751	0.437132	1.372	A.baumannii:CRISPR-Cas-I-F
GCF_002803025.2	GCF_014159355.1	1	0.437169	1.39162	A.baumannii:CRISPR-Cas-I-F
GCF_001636235.1	GCF_003431385.1	0.986395	0.437249	1.38208	A.baumannii:CRISPR-Cas-I-F
GCF_002803025.2	GCF_002947845.1	0.988095	0.437277	1.38324	A.baumannii:CRISPR-Cas-I-F
GCF_001896005.1	GCF_002082825.1	0.966887	0.437338	1.36842	A.baumannii:CRISPR-Cas-I-F
GCF_013377175.1	GCF_024749485.1	1	0.437413	1.39139	A.baumannii:CRISPR-Cas-I-F
GCF_001399655.1	GCF_003431385.1	1	0.437424	1.39138	A.baumannii:CRISPR-Cas-I-F
GCF_002996805.1	GCF_003010675.1	0.975	0.437441	1.37397	A.baumannii:CRISPR-Cas-I-F
GCF_024749625.1	GCF_030413705.1	1	0.437509	1.3913	A.baumannii:CRISPR-Cas-I-F
GCF_024749425.1	GCF_030168265.1	1	0.437548	1.39126	A.baumannii:CRISPR-Cas-I-F
GCF_019903195.1	GCF_019997865.1	1	0.437754	1.39106	A.baumannii:CRISPR-Cas-I-F
GCF_002996805.1	GCF_003431385.1	1	0.43777	1.39104	A.baumannii:CRISPR-Cas-I-F
GCF_003431385.1	GCF_022369355.1	1	0.437859	1.39096	A.baumannii:CRISPR-Cas-I-F
GCF_000069245.1	GCF_003010675.1	0.975904	0.43796	1.3741	A.baumannii:CRISPR-Cas-I-F
GCF_000761175.1	GCF_006385075.1	0.970149	0.438025	1.37004	A.baumannii:CRISPR-Cas-I-F
GCF_000761175.1	GCF_028583505.1	0.970588	0.43825	1.37013	A.baumannii:CRISPR-Cas-I-F
GCF_000069245.1	GCF_003431385.1	1	0.438289	1.39054	A.baumannii:CRISPR-Cas-I-F
GCF_000761175.1	GCF_024139095.1	0.970588	0.438304	1.37008	A.baumannii:CRISPR-Cas-I-F
GCF_018808925.1	GCF_020911985.1	1	0.438371	1.39046	A.baumannii:CRISPR-Cas-I-F
GCF_003812385.1	GCF_014159355.1	1	0.438427	1.39041	A.baumannii:CRISPR-Cas-I-F
GCF_003522845.1	GCF_009497995.1	0.967105	0.438584	1.36739	A.baumannii:CRISPR-Cas-I-F
GCF_003431385.1	GCF_024749625.1	1	0.438768	1.39008	A.baumannii:CRISPR-Cas-I-F
GCF_022466815.1	GCF_024749485.1	0.979592	0.438776	1.37589	A.baumannii:CRISPR-Cas-I-F
GCF_018808925.1	GCF_018831485.1	1	0.438827	1.39002	A.baumannii:CRISPR-Cas-I-F
GCF_020911985.1	GCF_021899715.1	0.982609	0.438861	1.3779	A.baumannii:CRISPR-Cas-I-F
GCF_002999195.2	GCF_030413705.1	1	0.438876	1.38997	A.baumannii:CRISPR-Cas-I-F
GCF_002803025.2	GCF_018808925.1	1	0.438973	1.38988	A.baumannii:CRISPR-Cas-I-F
GCF_022467655.1	GCF_030413705.1	1	0.439306	1.38956	A.baumannii:CRISPR-Cas-I-F
GCF_018831485.1	GCF_021899715.1	1	0.439317	1.38955	A.baumannii:CRISPR-Cas-I-F
GCF_001636235.1	GCF_003522845.1	0.966443	0.43942	1.36614	A.baumannii:CRISPR-Cas-I-F
GCF_002803025.2	GCF_021899715.1	1	0.439463	1.38941	A.baumannii:CRISPR-Cas-I-F
GCF_015910475.1	GCF_024749485.1	1	0.439474	1.3894	A.baumannii:CRISPR-Cas-I-F
GCF_001896005.1	GCF_030413705.1	1	0.439659	1.38922	A.baumannii:CRISPR-Cas-I-F
GCF_002999195.2	GCF_003010675.1	0.975309	0.439806	1.37193	A.baumannii:CRISPR-Cas-I-F
GCF_014322245.1	GCF_022466815.1	1	0.439877	1.38901	A.baumannii:CRISPR-Cas-I-F
GCF_014159355.1	GCF_018831465.1	1	0.439893	1.38899	A.baumannii:CRISPR-Cas-I-F
GCF_001457535.1	GCF_019703285.1	1	0.439908	1.38898	A.baumannii:CRISPR-Cas-I-F
GCF_002947845.1	GCF_018831465.1	0.971429	0.440001	1.36905	A.baumannii:CRISPR-Cas-I-F
GCF_003522845.1	GCF_022369355.1	1	0.44003	1.38886	A.baumannii:CRISPR-Cas-I-F
GCF_009497995.1	GCF_014159355.1	1	0.44005	1.38884	A.baumannii:CRISPR-Cas-I-F
GCF_002504145.1	GCF_019903195.1	0.97541	0.44006	1.37176	A.baumannii:CRISPR-Cas-I-F
GCF_013377175.1	GCF_019703285.1	1	0.440121	1.38877	A.baumannii:CRISPR-Cas-I-F
GCF_002999195.2	GCF_003431385.1	1	0.440136	1.38876	A.baumannii:CRISPR-Cas-I-F
GCF_003812385.1	GCF_018808925.1	1	0.440231	1.38867	A.baumannii:CRISPR-Cas-I-F
GCF_003010675.1	GCF_022467655.1	0.974684	0.440236	1.37108	A.baumannii:CRISPR-Cas-I-F
GCF_024749405.1	GCF_030168265.1	1	0.440296	1.3886	A.baumannii:CRISPR-Cas-I-F
GCF_003431385.1	GCF_022467655.1	1	0.440565	1.38834	A.baumannii:CRISPR-Cas-I-F
GCF_003812385.1	GCF_021899715.1	1	0.440721	1.38819	A.baumannii:CRISPR-Cas-I-F
GCF_014874575.1	GCF_019703285.1	0.9941	0.440752	1.38407	A.baumannii:CRISPR-Cas-I-F
GCF_019703285.1	GCF_023809625.1	0.994118	0.440802	1.38403	A.baumannii:CRISPR-Cas-I-F
GCF_012935005.1	GCF_013377175.1	1	0.440869	1.38805	A.baumannii:CRISPR-Cas-I-F
GCF_001636235.1	GCF_014159355.1	1	0.440885	1.38804	A.baumannii:CRISPR-Cas-I-F
GCF_001896005.1	GCF_003431385.1	0.986842	0.440918	1.37887	A.baumannii:CRISPR-Cas-I-F
GCF_003522845.1	GCF_024749625.1	1	0.440939	1.38798	A.baumannii:CRISPR-Cas-I-F
GCF_001077965.2	GCF_019903195.1	1	0.440964	1.38796	A.baumannii:CRISPR-Cas-I-F
GCF_001399655.1	GCF_014159355.1	1	0.44106	1.38787	A.baumannii:CRISPR-Cas-I-F
GCF_022459415.1	GCF_030413705.1	1	0.441061	1.38787	A.baumannii:CRISPR-Cas-I-F
GCF_019997865.1	GCF_022466815.1	1	0.441099	1.38783	A.baumannii:CRISPR-Cas-I-F
GCF_001399655.1	GCF_002947845.1	0.97549	0.441169	1.37076	A.baumannii:CRISPR-Cas-I-F
GCF_013377175.1	GCF_024426665.1	1	0.441216	1.38772	A.baumannii:CRISPR-Cas-I-F
GCF_008931365.1	GCF_009740145.1	1	0.441243	1.38769	A.baumannii:CRISPR-Cas-I-F
GCF_003296225.1	GCF_030413705.1	1	0.441249	1.38769	A.baumannii:CRISPR-Cas-I-F
GCF_002996805.1	GCF_014159355.1	1	0.441407	1.38753	A.baumannii:CRISPR-Cas-I-F
GCF_014159355.1	GCF_022369355.1	1	0.441496	1.38745	A.baumannii:CRISPR-Cas-I-F
GCF_002947845.1	GCF_002996805.1	0.971591	0.441515	1.36772	A.baumannii:CRISPR-Cas-I-F
GCF_018808925.1	GCF_018831465.1	1	0.441697	1.38725	A.baumannii:CRISPR-Cas-I-F
GCF_009497995.1	GCF_018808925.1	1	0.441854	1.3871	A.baumannii:CRISPR-Cas-I-F
GCF_013377175.1	GCF_024749425.1	1	0.441923	1.38704	A.baumannii:CRISPR-Cas-I-F
GCF_000069245.1	GCF_014159355.1	1	0.441926	1.38703	A.baumannii:CRISPR-Cas-I-F
GCF_003010675.1	GCF_022459415.1	0.975309	0.441991	1.36985	A.baumannii:CRISPR-Cas-I-F
GCF_000069245.1	GCF_002947845.1	0.972527	0.442034	1.36788	A.baumannii:CRISPR-Cas-I-F
GCF_003010675.1	GCF_003296225.1	0.975904	0.442179	1.37008	A.baumannii:CRISPR-Cas-I-F
GCF_015910475.1	GCF_019703285.1	1	0.442183	1.38679	A.baumannii:CRISPR-Cas-I-F
GCF_018831465.1	GCF_021899715.1	1	0.442187	1.38678	A.baumannii:CRISPR-Cas-I-F
GCF_012935005.1	GCF_022466815.1	0.980769	0.442232	1.37341	A.baumannii:CRISPR-Cas-I-F
GCF_003431385.1	GCF_022459415.1	1	0.44232	1.38665	A.baumannii:CRISPR-Cas-I-F
GCF_009497995.1	GCF_021899715.1	1	0.442343	1.38663	A.baumannii:CRISPR-Cas-I-F
GCF_000761175.1	GCF_000794125.2	0.970149	0.442387	1.36589	A.baumannii:CRISPR-Cas-I-F
GCF_014159355.1	GCF_024749625.1	1	0.442405	1.38657	A.baumannii:CRISPR-Cas-I-F
GCF_003296225.1	GCF_003431385.1	1	0.442508	1.38647	A.baumannii:CRISPR-Cas-I-F
GCF_001636235.1	GCF_018808925.1	1	0.442689	1.3863	A.baumannii:CRISPR-Cas-I-F
GCF_001399655.1	GCF_018808925.1	1	0.442864	1.38613	A.baumannii:CRISPR-Cas-I-F
GCF_018831125.1	GCF_030168265.1	0.984	0.44289	1.37502	A.baumannii:CRISPR-Cas-I-F
GCF_000761175.1	GCF_024749385.1	0.970149	0.442895	1.36541	A.baumannii:CRISPR-Cas-I-F
GCF_012935005.1	GCF_015910475.1	1	0.44293	1.38607	A.baumannii:CRISPR-Cas-I-F
GCF_001896005.1	GCF_003522845.1	0.967532	0.443089	1.36342	A.baumannii:CRISPR-Cas-I-F
GCF_001636235.1	GCF_021899715.1	1	0.443179	1.38583	A.baumannii:CRISPR-Cas-I-F
GCF_005518095.1	GCF_009740145.1	1	0.443211	1.3858	A.baumannii:CRISPR-Cas-I-F
GCF_002996805.1	GCF_018808925.1	1	0.443211	1.3858	A.baumannii:CRISPR-Cas-I-F
GCF_015910475.1	GCF_024426665.1	0.978723	0.443278	1.37099	A.baumannii:CRISPR-Cas-I-F
GCF_018808925.1	GCF_022369355.1	1	0.4433	1.38571	A.baumannii:CRISPR-Cas-I-F
GCF_001399655.1	GCF_021899715.1	1	0.443354	1.38566	A.baumannii:CRISPR-Cas-I-F
GCF_002504145.1	GCF_022466815.1	1	0.443405	1.38561	A.baumannii:CRISPR-Cas-I-F
GCF_000761175.1	GCF_002082825.1	0.970297	0.44348	1.36496	A.baumannii:CRISPR-Cas-I-F
GCF_002996805.1	GCF_021899715.1	1	0.443701	1.38533	A.baumannii:CRISPR-Cas-I-F
GCF_000069245.1	GCF_018808925.1	1	0.44373	1.3853	A.baumannii:CRISPR-Cas-I-F
GCF_002999195.2	GCF_014159355.1	1	0.443772	1.38526	A.baumannii:CRISPR-Cas-I-F
GCF_021899715.1	GCF_022369355.1	1	0.443789	1.38524	A.baumannii:CRISPR-Cas-I-F
GCF_002947845.1	GCF_002999195.2	0.97191	0.443881	1.3657	A.baumannii:CRISPR-Cas-I-F
GCF_015910475.1	GCF_024749425.1	0.988024	0.443984	1.37676	A.baumannii:CRISPR-Cas-I-F
GCF_014159355.1	GCF_022467655.1	1	0.444202	1.38485	A.baumannii:CRISPR-Cas-I-F
GCF_018808925.1	GCF_024749625.1	1	0.444209	1.38484	A.baumannii:CRISPR-Cas-I-F
GCF_000069245.1	GCF_021899715.1	1	0.44422	1.38483	A.baumannii:CRISPR-Cas-I-F
GCF_006385075.1	GCF_030413705.1	1	0.44427	1.38478	A.baumannii:CRISPR-Cas-I-F
GCF_001077965.2	GCF_022466815.1	1	0.44431	1.38474	A.baumannii:CRISPR-Cas-I-F
GCF_002947845.1	GCF_022467655.1	0.971264	0.44431	1.36485	A.baumannii:CRISPR-Cas-I-F
GCF_020911985.1	GCF_024749485.1	1	0.444485	1.38458	A.baumannii:CRISPR-Cas-I-F
GCF_028583505.1	GCF_030413705.1	1	0.444496	1.38457	A.baumannii:CRISPR-Cas-I-F
GCF_024139095.1	GCF_030413705.1	1	0.444549	1.38452	A.baumannii:CRISPR-Cas-I-F
GCF_001896005.1	GCF_014159355.1	1	0.444555	1.38451	A.baumannii:CRISPR-Cas-I-F
GCF_013377175.1	GCF_024749405.1	1	0.444671	1.3844	A.baumannii:CRISPR-Cas-I-F
GCF_021899715.1	GCF_024749625.1	1	0.444698	1.38437	A.baumannii:CRISPR-Cas-I-F
GCF_003010675.1	GCF_006385075.1	0.974843	0.4452	1.36648	A.baumannii:CRISPR-Cas-I-F
GCF_003010675.1	GCF_028583505.1	0.975309	0.445425	1.36659	A.baumannii:CRISPR-Cas-I-F
GCF_003010675.1	GCF_024139095.1	0.975309	0.445479	1.36654	A.baumannii:CRISPR-Cas-I-F
GCF_003431385.1	GCF_006385075.1	1	0.44553	1.38358	A.baumannii:CRISPR-Cas-I-F
GCF_002999195.2	GCF_018808925.1	1	0.445576	1.38353	A.baumannii:CRISPR-Cas-I-F
GCF_003431385.1	GCF_028583505.1	1	0.445755	1.38336	A.baumannii:CRISPR-Cas-I-F
GCF_000761175.1	GCF_030413705.1	1	0.445801	1.38332	A.baumannii:CRISPR-Cas-I-F
GCF_003431385.1	GCF_024139095.1	1	0.445808	1.38331	A.baumannii:CRISPR-Cas-I-F
GCF_014159355.1	GCF_022459415.1	1	0.445957	1.38317	A.baumannii:CRISPR-Cas-I-F
GCF_018808925.1	GCF_022467655.1	1	0.446006	1.38312	A.baumannii:CRISPR-Cas-I-F
GCF_002947845.1	GCF_022459415.1	0.97191	0.446065	1.36364	A.baumannii:CRISPR-Cas-I-F
GCF_002999195.2	GCF_021899715.1	1	0.446066	1.38306	A.baumannii:CRISPR-Cas-I-F
GCF_003296225.1	GCF_014159355.1	1	0.446145	1.38299	A.baumannii:CRISPR-Cas-I-F
GCF_002947845.1	GCF_003296225.1	0.972527	0.446253	1.36389	A.baumannii:CRISPR-Cas-I-F
GCF_003812385.1	GCF_024749485.1	1	0.446346	1.3828	A.baumannii:CRISPR-Cas-I-F
GCF_001896005.1	GCF_018808925.1	1	0.446359	1.38278	A.baumannii:CRISPR-Cas-I-F
GCF_021899715.1	GCF_022467655.1	1	0.446496	1.38265	A.baumannii:CRISPR-Cas-I-F
GCF_012931605.1	GCF_019903195.1	1	0.446685	1.38247	A.baumannii:CRISPR-Cas-I-F
GCF_015910475.1	GCF_024749405.1	0.987097	0.446733	1.37351	A.baumannii:CRISPR-Cas-I-F
GCF_001896005.1	GCF_021899715.1	1	0.446849	1.38231	A.baumannii:CRISPR-Cas-I-F
GCF_000761175.1	GCF_003431385.1	0.990148	0.44706	1.3753	A.baumannii:CRISPR-Cas-I-F
GCF_019703285.1	GCF_020911985.1	1	0.447194	1.38199	A.baumannii:CRISPR-Cas-I-F
GCF_013377175.1	GCF_018831125.1	1	0.447265	1.38192	A.baumannii:CRISPR-Cas-I-F
GCF_018831485.1	GCF_019703285.1	1	0.44765	1.38155	A.baumannii:CRISPR-Cas-I-F
GCF_018808925.1	GCF_022459415.1	1	0.447761	1.38144	A.baumannii:CRISPR-Cas-I-F
GCF_002803025.2	GCF_019703285.1	1	0.447795	1.38141	A.baumannii:CRISPR-Cas-I-F
GCF_012935005.1	GCF_020911985.1	1	0.447941	1.38127	A.baumannii:CRISPR-Cas-I-F
GCF_003296225.1	GCF_018808925.1	1	0.447949	1.38126	A.baumannii:CRISPR-Cas-I-F
GCF_009497995.1	GCF_024749485.1	0.966887	0.447968	1.35838	A.baumannii:CRISPR-Cas-I-F
GCF_008931365.1	GCF_030168265.1	1	0.448045	1.38117	A.baumannii:CRISPR-Cas-I-F
GCF_021899715.1	GCF_022459415.1	1	0.44825	1.38098	A.baumannii:CRISPR-Cas-I-F
GCF_020911985.1	GCF_024426665.1	0.981481	0.448288	1.36815	A.baumannii:CRISPR-Cas-I-F
GCF_003296225.1	GCF_021899715.1	1	0.448439	1.3808	A.baumannii:CRISPR-Cas-I-F
GCF_000794125.2	GCF_030413705.1	1	0.448633	1.38061	A.baumannii:CRISPR-Cas-I-F
GCF_018831485.1	GCF_024426665.1	1	0.448745	1.38051	A.baumannii:CRISPR-Cas-I-F
GCF_001636235.1	GCF_024749485.1	0.966216	0.448803	1.35713	A.baumannii:CRISPR-Cas-I-F
GCF_002803025.2	GCF_024426665.1	1	0.44889	1.38037	A.baumannii:CRISPR-Cas-I-F
GCF_020911985.1	GCF_024749425.1	0.98895	0.448995	1.37264	A.baumannii:CRISPR-Cas-I-F
GCF_003812385.1	GCF_019703285.1	0.989744	0.449054	1.37313	A.baumannii:CRISPR-Cas-I-F
GCF_024749385.1	GCF_030413705.1	1	0.449141	1.38013	A.baumannii:CRISPR-Cas-I-F
GCF_006385075.1	GCF_014159355.1	1	0.449166	1.3801	A.baumannii:CRISPR-Cas-I-F
GCF_000761175.1	GCF_003522845.1	0.970732	0.449231	1.35985	A.baumannii:CRISPR-Cas-I-F
GCF_002947845.1	GCF_006385075.1	0.971429	0.449275	1.36029	A.baumannii:CRISPR-Cas-I-F
GCF_015910475.1	GCF_018831125.1	0.978947	0.449326	1.36543	A.baumannii:CRISPR-Cas-I-F
GCF_014159355.1	GCF_028583505.1	1	0.449391	1.37989	A.baumannii:CRISPR-Cas-I-F
GCF_022369355.1	GCF_024749485.1	1	0.449414	1.37987	A.baumannii:CRISPR-Cas-I-F
GCF_014159355.1	GCF_024139095.1	1	0.449445	1.37984	A.baumannii:CRISPR-Cas-I-F
GCF_018831485.1	GCF_024749425.1	1	0.449451	1.37983	A.baumannii:CRISPR-Cas-I-F
GCF_002947845.1	GCF_028583505.1	0.97191	0.4495	1.36041	A.baumannii:CRISPR-Cas-I-F
GCF_002947845.1	GCF_024139095.1	0.97191	0.449553	1.36036	A.baumannii:CRISPR-Cas-I-F
GCF_000794125.2	GCF_003010675.1	0.974843	0.449563	1.36237	A.baumannii:CRISPR-Cas-I-F
GCF_002803025.2	GCF_024749425.1	1	0.449597	1.37969	A.baumannii:CRISPR-Cas-I-F
GCF_002082825.1	GCF_030413705.1	1	0.449726	1.37957	A.baumannii:CRISPR-Cas-I-F
GCF_003812385.1	GCF_012935005.1	1	0.449802	1.3795	A.baumannii:CRISPR-Cas-I-F
GCF_000794125.2	GCF_003431385.1	1	0.449892	1.37941	A.baumannii:CRISPR-Cas-I-F
GCF_005518095.1	GCF_030168265.1	0.984252	0.450013	1.36844	A.baumannii:CRISPR-Cas-I-F
GCF_012931605.1	GCF_022466815.1	1	0.450031	1.37928	A.baumannii:CRISPR-Cas-I-F
GCF_003010675.1	GCF_024749385.1	0.974843	0.450071	1.36189	A.baumannii:CRISPR-Cas-I-F
GCF_009740145.1	GCF_014322245.1	0.982979	0.450086	1.36749	A.baumannii:CRISPR-Cas-I-F
GCF_003812385.1	GCF_024426665.1	1	0.450149	1.37917	A.baumannii:CRISPR-Cas-I-F
GCF_024749485.1	GCF_024749625.1	1	0.450323	1.379	A.baumannii:CRISPR-Cas-I-F
GCF_003431385.1	GCF_024749385.1	1	0.4504	1.37893	A.baumannii:CRISPR-Cas-I-F
GCF_018831465.1	GCF_019703285.1	1	0.450519	1.37882	A.baumannii:CRISPR-Cas-I-F
GCF_002082825.1	GCF_003010675.1	0.975	0.450656	1.36145	A.baumannii:CRISPR-Cas-I-F
GCF_009497995.1	GCF_019703285.1	1	0.450676	1.37867	A.baumannii:CRISPR-Cas-I-F
GCF_000761175.1	GCF_014159355.1	1	0.450697	1.37865	A.baumannii:CRISPR-Cas-I-F
GCF_003812385.1	GCF_024749425.1	1	0.450855	1.3785	A.baumannii:CRISPR-Cas-I-F
GCF_006385075.1	GCF_018808925.1	1	0.45097	1.37839	A.baumannii:CRISPR-Cas-I-F
GCF_002082825.1	GCF_003431385.1	1	0.450985	1.37837	A.baumannii:CRISPR-Cas-I-F
GCF_018808925.1	GCF_028583505.1	1	0.451195	1.37817	A.baumannii:CRISPR-Cas-I-F
GCF_018808925.1	GCF_024139095.1	1	0.451249	1.37812	A.baumannii:CRISPR-Cas-I-F
GCF_009740145.1	GCF_019997865.1	1	0.451308	1.37807	A.baumannii:CRISPR-Cas-I-F
GCF_009497995.1	GCF_012935005.1	0.987261	0.451424	1.36918	A.baumannii:CRISPR-Cas-I-F
GCF_006385075.1	GCF_021899715.1	1	0.45146	1.37792	A.baumannii:CRISPR-Cas-I-F
GCF_001636235.1	GCF_019703285.1	1	0.451512	1.37787	A.baumannii:CRISPR-Cas-I-F
GCF_018831465.1	GCF_024426665.1	1	0.451614	1.37778	A.baumannii:CRISPR-Cas-I-F
GCF_021899715.1	GCF_028583505.1	1	0.451685	1.37771	A.baumannii:CRISPR-Cas-I-F
GCF_001399655.1	GCF_019703285.1	1	0.451687	1.37771	A.baumannii:CRISPR-Cas-I-F
GCF_019903195.1	GCF_025264005.1	1	0.451701	1.37769	A.baumannii:CRISPR-Cas-I-F
GCF_021899715.1	GCF_024139095.1	1	0.451739	1.37766	A.baumannii:CRISPR-Cas-I-F
GCF_020911985.1	GCF_024749405.1	0.988166	0.451744	1.3695	A.baumannii:CRISPR-Cas-I-F
GCF_009497995.1	GCF_024426665.1	1	0.451771	1.37763	A.baumannii:CRISPR-Cas-I-F
GCF_002996805.1	GCF_019703285.1	1	0.452033	1.37738	A.baumannii:CRISPR-Cas-I-F
GCF_019703285.1	GCF_022369355.1	1	0.452122	1.37729	A.baumannii:CRISPR-Cas-I-F
GCF_018831485.1	GCF_024749405.1	1	0.4522	1.37722	A.baumannii:CRISPR-Cas-I-F
GCF_001457535.1	GCF_008931365.1	0.974359	0.452206	1.35956	A.baumannii:CRISPR-Cas-I-F
GCF_001636235.1	GCF_012935005.1	0.987013	0.452259	1.36822	A.baumannii:CRISPR-Cas-I-F
GCF_018831465.1	GCF_024749425.1	1	0.452321	1.37711	A.baumannii:CRISPR-Cas-I-F
GCF_002803025.2	GCF_024749405.1	1	0.452345	1.37708	A.baumannii:CRISPR-Cas-I-F
GCF_008931365.1	GCF_013377175.1	1	0.45242	1.37701	A.baumannii:CRISPR-Cas-I-F
GCF_001896005.1	GCF_024749485.1	0.96732	0.452473	1.35446	A.baumannii:CRISPR-Cas-I-F
GCF_009497995.1	GCF_024749425.1	1	0.452478	1.37696	A.baumannii:CRISPR-Cas-I-F
GCF_000761175.1	GCF_018808925.1	1	0.452501	1.37694	A.baumannii:CRISPR-Cas-I-F
GCF_000069245.1	GCF_019703285.1	0.994118	0.452552	1.37284	A.baumannii:CRISPR-Cas-I-F
GCF_001636235.1	GCF_024426665.1	1	0.452606	1.37684	A.baumannii:CRISPR-Cas-I-F
GCF_001399655.1	GCF_024426665.1	1	0.452781	1.37667	A.baumannii:CRISPR-Cas-I-F
GCF_012935005.1	GCF_022369355.1	1	0.45287	1.37659	A.baumannii:CRISPR-Cas-I-F
GCF_003010675.1	GCF_030413705.1	1	0.452977	1.37648	A.baumannii:CRISPR-Cas-I-F
GCF_000761175.1	GCF_021899715.1	1	0.452991	1.37647	A.baumannii:CRISPR-Cas-I-F
GCF_019703285.1	GCF_024749625.1	1	0.453031	1.37643	A.baumannii:CRISPR-Cas-I-F
GCF_008931365.1	GCF_014874575.1	0.973684	0.453051	1.3583	A.baumannii:CRISPR-Cas-I-F
GCF_008931365.1	GCF_023809625.1	0.973856	0.4531	1.35838	A.baumannii:CRISPR-Cas-I-F
GCF_002996805.1	GCF_024426665.1	1	0.453128	1.37634	A.baumannii:CRISPR-Cas-I-F
GCF_022369355.1	GCF_024426665.1	1	0.453217	1.37626	A.baumannii:CRISPR-Cas-I-F
GCF_001636235.1	GCF_024749425.1	1	0.453313	1.37617	A.baumannii:CRISPR-Cas-I-F
GCF_001399655.1	GCF_024749425.1	1	0.453488	1.376	A.baumannii:CRISPR-Cas-I-F
GCF_000794125.2	GCF_014159355.1	1	0.453529	1.37596	A.baumannii:CRISPR-Cas-I-F
GCF_003812385.1	GCF_024749405.1	1	0.453604	1.37589	A.baumannii:CRISPR-Cas-I-F
GCF_002504145.1	GCF_009740145.1	0.966805	0.453614	1.35304	A.baumannii:CRISPR-Cas-I-F
GCF_000794125.2	GCF_002947845.1	0.971429	0.453637	1.3562	A.baumannii:CRISPR-Cas-I-F
GCF_000069245.1	GCF_024426665.1	1	0.453647	1.37585	A.baumannii:CRISPR-Cas-I-F
GCF_012935005.1	GCF_024749625.1	1	0.453779	1.37573	A.baumannii:CRISPR-Cas-I-F
GCF_002996805.1	GCF_024749425.1	1	0.453835	1.37567	A.baumannii:CRISPR-Cas-I-F
GCF_022369355.1	GCF_024749425.1	1	0.453924	1.37559	A.baumannii:CRISPR-Cas-I-F
GCF_014159355.1	GCF_024749385.1	1	0.454036	1.37548	A.baumannii:CRISPR-Cas-I-F
GCF_024426665.1	GCF_024749625.1	1	0.454126	1.3754	A.baumannii:CRISPR-Cas-I-F
GCF_002947845.1	GCF_024749385.1	0.971429	0.454145	1.35573	A.baumannii:CRISPR-Cas-I-F
GCF_003010675.1	GCF_003431385.1	0.987578	0.454236	1.36675	A.baumannii:CRISPR-Cas-I-F
GCF_018831125.1	GCF_020911985.1	0.981651	0.454337	1.36258	A.baumannii:CRISPR-Cas-I-F
GCF_000069245.1	GCF_024749425.1	1	0.454354	1.37518	A.baumannii:CRISPR-Cas-I-F
GCF_005518095.1	GCF_013377175.1	1	0.454387	1.37515	A.baumannii:CRISPR-Cas-I-F
GCF_002999195.2	GCF_019703285.1	0.994048	0.454398	1.37105	A.baumannii:CRISPR-Cas-I-F
GCF_008931365.1	GCF_015910475.1	1	0.454481	1.37506	A.baumannii:CRISPR-Cas-I-F
GCF_001077965.2	GCF_009740145.1	1	0.454519	1.37503	A.baumannii:CRISPR-Cas-I-F
GCF_002082825.1	GCF_014159355.1	1	0.454621	1.37493	A.baumannii:CRISPR-Cas-I-F
GCF_002082825.1	GCF_002947845.1	0.971591	0.45473	1.3553	A.baumannii:CRISPR-Cas-I-F
GCF_018831125.1	GCF_018831485.1	1	0.454793	1.37477	A.baumannii:CRISPR-Cas-I-F
GCF_019703285.1	GCF_022467655.1	1	0.454828	1.37473	A.baumannii:CRISPR-Cas-I-F
GCF_024749425.1	GCF_024749625.1	1	0.454833	1.37473	A.baumannii:CRISPR-Cas-I-F
GCF_002803025.2	GCF_018831125.1	1	0.454939	1.37463	A.baumannii:CRISPR-Cas-I-F
GCF_022466815.1	GCF_025264005.1	1	0.455047	1.37453	A.baumannii:CRISPR-Cas-I-F
GCF_018831465.1	GCF_024749405.1	1	0.455069	1.37451	A.baumannii:CRISPR-Cas-I-F
GCF_001896005.1	GCF_019703285.1	1	0.455181	1.3744	A.baumannii:CRISPR-Cas-I-F
GCF_009497995.1	GCF_024749405.1	1	0.455226	1.37436	A.baumannii:CRISPR-Cas-I-F
GCF_000794125.2	GCF_018808925.1	1	0.455333	1.37426	A.baumannii:CRISPR-Cas-I-F
GCF_003522845.1	GCF_030413705.1	1	0.455477	1.37412	A.baumannii:CRISPR-Cas-I-F
GCF_002999195.2	GCF_024426665.1	1	0.455493	1.3741	A.baumannii:CRISPR-Cas-I-F
GCF_000794125.2	GCF_021899715.1	1	0.455822	1.37379	A.baumannii:CRISPR-Cas-I-F
GCF_018808925.1	GCF_024749385.1	1	0.45584	1.37378	A.baumannii:CRISPR-Cas-I-F
GCF_022467655.1	GCF_024426665.1	1	0.455923	1.3737	A.baumannii:CRISPR-Cas-I-F
GCF_001896005.1	GCF_012935005.1	0.987421	0.455929	1.36505	A.baumannii:CRISPR-Cas-I-F
GCF_001636235.1	GCF_024749405.1	1	0.456062	1.37357	A.baumannii:CRISPR-Cas-I-F
GCF_003812385.1	GCF_018831125.1	1	0.456197	1.37344	A.baumannii:CRISPR-Cas-I-F
GCF_002999195.2	GCF_024749425.1	1	0.4562	1.37344	A.baumannii:CRISPR-Cas-I-F
GCF_001399655.1	GCF_024749405.1	1	0.456237	1.3734	A.baumannii:CRISPR-Cas-I-F
GCF_001896005.1	GCF_024426665.1	1	0.456276	1.37337	A.baumannii:CRISPR-Cas-I-F
GCF_021899715.1	GCF_024749385.1	1	0.45633	1.37331	A.baumannii:CRISPR-Cas-I-F
GCF_003010675.1	GCF_003522845.1	0.97546	0.456407	1.35639	A.baumannii:CRISPR-Cas-I-F
GCF_002082825.1	GCF_018808925.1	1	0.456425	1.37323	A.baumannii:CRISPR-Cas-I-F
GCF_005518095.1	GCF_015910475.1	0.979381	0.456449	1.35905	A.baumannii:CRISPR-Cas-I-F
GCF_019703285.1	GCF_022459415.1	0.994048	0.456583	1.36899	A.baumannii:CRISPR-Cas-I-F
GCF_002996805.1	GCF_024749405.1	1	0.456583	1.37308	A.baumannii:CRISPR-Cas-I-F
GCF_022467655.1	GCF_024749425.1	1	0.45663	1.37303	A.baumannii:CRISPR-Cas-I-F
GCF_022369355.1	GCF_024749405.1	1	0.456672	1.37299	A.baumannii:CRISPR-Cas-I-F
GCF_003431385.1	GCF_003522845.1	1	0.456736	1.37293	A.baumannii:CRISPR-Cas-I-F
GCF_003296225.1	GCF_019703285.1	0.994118	0.456771	1.36886	A.baumannii:CRISPR-Cas-I-F
GCF_014322245.1	GCF_030168265.1	0.99187	0.456888	1.36721	A.baumannii:CRISPR-Cas-I-F
GCF_002082825.1	GCF_021899715.1	1	0.456915	1.37276	A.baumannii:CRISPR-Cas-I-F
GCF_001896005.1	GCF_024749425.1	1	0.456983	1.3727	A.baumannii:CRISPR-Cas-I-F
GCF_002947845.1	GCF_030413705.1	1	0.457051	1.37264	A.baumannii:CRISPR-Cas-I-F
GCF_000069245.1	GCF_024749405.1	1	0.457102	1.37259	A.baumannii:CRISPR-Cas-I-F
GCF_024749405.1	GCF_024749625.1	1	0.457581	1.37214	A.baumannii:CRISPR-Cas-I-F
GCF_018831125.1	GCF_018831465.1	1	0.457663	1.37206	A.baumannii:CRISPR-Cas-I-F
GCF_022459415.1	GCF_024426665.1	1	0.457678	1.37205	A.baumannii:CRISPR-Cas-I-F
GCF_009497995.1	GCF_018831125.1	1	0.457819	1.37191	A.baumannii:CRISPR-Cas-I-F
GCF_003296225.1	GCF_024426665.1	1	0.457866	1.37187	A.baumannii:CRISPR-Cas-I-F
GCF_003010675.1	GCF_014159355.1	1	0.457872	1.37186	A.baumannii:CRISPR-Cas-I-F
GCF_019997865.1	GCF_030168265.1	1	0.45811	1.37164	A.baumannii:CRISPR-Cas-I-F
GCF_002947845.1	GCF_003431385.1	0.988701	0.45831	1.3637	A.baumannii:CRISPR-Cas-I-F
GCF_022459415.1	GCF_024749425.1	1	0.458385	1.37138	A.baumannii:CRISPR-Cas-I-F
GCF_003296225.1	GCF_024749425.1	1	0.458573	1.3712	A.baumannii:CRISPR-Cas-I-F
GCF_000761175.1	GCF_024749485.1	0.970588	0.458615	1.351	A.baumannii:CRISPR-Cas-I-F
GCF_001636235.1	GCF_018831125.1	1	0.458655	1.37113	A.baumannii:CRISPR-Cas-I-F
GCF_001399655.1	GCF_018831125.1	1	0.45883	1.37096	A.baumannii:CRISPR-Cas-I-F
GCF_002999195.2	GCF_024749405.1	1	0.458948	1.37085	A.baumannii:CRISPR-Cas-I-F
GCF_002996805.1	GCF_018831125.1	1	0.459177	1.37064	A.baumannii:CRISPR-Cas-I-F
GCF_018831125.1	GCF_022369355.1	1	0.459266	1.37055	A.baumannii:CRISPR-Cas-I-F
GCF_022467655.1	GCF_024749405.1	1	0.459378	1.37045	A.baumannii:CRISPR-Cas-I-F
GCF_008931365.1	GCF_020911985.1	1	0.459492	1.37034	A.baumannii:CRISPR-Cas-I-F
GCF_003010675.1	GCF_018808925.1	1	0.459676	1.37017	A.baumannii:CRISPR-Cas-I-F
GCF_000069245.1	GCF_018831125.1	1	0.459696	1.37015	A.baumannii:CRISPR-Cas-I-F
GCF_001896005.1	GCF_024749405.1	1	0.459731	1.37012	A.baumannii:CRISPR-Cas-I-F
GCF_006385075.1	GCF_019703285.1	1	0.459792	1.37006	A.baumannii:CRISPR-Cas-I-F
GCF_008931365.1	GCF_018831485.1	1	0.459948	1.36991	A.baumannii:CRISPR-Cas-I-F
GCF_019703285.1	GCF_028583505.1	0.994048	0.460018	1.36577	A.baumannii:CRISPR-Cas-I-F
GCF_019703285.1	GCF_024139095.1	0.994048	0.460071	1.36572	A.baumannii:CRISPR-Cas-I-F
GCF_002803025.2	GCF_008931365.1	1	0.460094	1.36977	A.baumannii:CRISPR-Cas-I-F
GCF_003010675.1	GCF_021899715.1	1	0.460166	1.36971	A.baumannii:CRISPR-Cas-I-F
GCF_018831125.1	GCF_024749625.1	1	0.460174	1.3697	A.baumannii:CRISPR-Cas-I-F
GCF_009740145.1	GCF_012931605.1	1	0.46024	1.36964	A.baumannii:CRISPR-Cas-I-F
GCF_003522845.1	GCF_014159355.1	1	0.460373	1.36951	A.baumannii:CRISPR-Cas-I-F
GCF_002504145.1	GCF_030168265.1	1	0.460416	1.36947	A.baumannii:CRISPR-Cas-I-F
GCF_002947845.1	GCF_003522845.1	0.972067	0.460481	1.35029	A.baumannii:CRISPR-Cas-I-F
GCF_006385075.1	GCF_024426665.1	1	0.460887	1.36903	A.baumannii:CRISPR-Cas-I-F
GCF_024426665.1	GCF_028583505.1	1	0.461112	1.36882	A.baumannii:CRISPR-Cas-I-F
GCF_022459415.1	GCF_024749405.1	1	0.461133	1.3688	A.baumannii:CRISPR-Cas-I-F
GCF_024139095.1	GCF_024426665.1	1	0.461166	1.36877	A.baumannii:CRISPR-Cas-I-F
GCF_013377175.1	GCF_014322245.1	0.990868	0.461262	1.36243	A.baumannii:CRISPR-Cas-I-F
GCF_001077965.2	GCF_030168265.1	1	0.461321	1.36863	A.baumannii:CRISPR-Cas-I-F
GCF_003296225.1	GCF_024749405.1	1	0.461321	1.36862	A.baumannii:CRISPR-Cas-I-F
GCF_000761175.1	GCF_019703285.1	0.993151	0.461323	1.36394	A.baumannii:CRISPR-Cas-I-F
GCF_003812385.1	GCF_008931365.1	1	0.461352	1.3686	A.baumannii:CRISPR-Cas-I-F
GCF_005518095.1	GCF_020911985.1	0.981982	0.46146	1.35617	A.baumannii:CRISPR-Cas-I-F
GCF_002999195.2	GCF_018831125.1	1	0.461542	1.36842	A.baumannii:CRISPR-Cas-I-F
GCF_006385075.1	GCF_024749425.1	1	0.461594	1.36837	A.baumannii:CRISPR-Cas-I-F
GCF_024749425.1	GCF_028583505.1	1	0.461819	1.36816	A.baumannii:CRISPR-Cas-I-F
GCF_024139095.1	GCF_024749425.1	1	0.461873	1.36811	A.baumannii:CRISPR-Cas-I-F
GCF_005518095.1	GCF_018831485.1	1	0.461916	1.36807	A.baumannii:CRISPR-Cas-I-F
GCF_002947845.1	GCF_014159355.1	1	0.461947	1.36804	A.baumannii:CRISPR-Cas-I-F
GCF_018831125.1	GCF_022467655.1	1	0.461972	1.36802	A.baumannii:CRISPR-Cas-I-F
GCF_002803025.2	GCF_005518095.1	1	0.462061	1.36793	A.baumannii:CRISPR-Cas-I-F
GCF_000761175.1	GCF_012935005.1	0.990476	0.462071	1.36141	A.baumannii:CRISPR-Cas-I-F
GCF_003522845.1	GCF_018808925.1	1	0.462177	1.36782	A.baumannii:CRISPR-Cas-I-F
GCF_001896005.1	GCF_018831125.1	1	0.462325	1.36769	A.baumannii:CRISPR-Cas-I-F
GCF_000761175.1	GCF_024426665.1	1	0.462418	1.3676	A.baumannii:CRISPR-Cas-I-F
GCF_013377175.1	GCF_019997865.1	1	0.462485	1.36754	A.baumannii:CRISPR-Cas-I-F
GCF_003522845.1	GCF_021899715.1	1	0.462666	1.36737	A.baumannii:CRISPR-Cas-I-F
GCF_008931365.1	GCF_018831465.1	1	0.462818	1.36722	A.baumannii:CRISPR-Cas-I-F
GCF_008931365.1	GCF_009497995.1	1	0.462974	1.36708	A.baumannii:CRISPR-Cas-I-F
GCF_000761175.1	GCF_024749425.1	1	0.463125	1.36694	A.baumannii:CRISPR-Cas-I-F
GCF_003812385.1	GCF_005518095.1	1	0.46332	1.36676	A.baumannii:CRISPR-Cas-I-F
GCF_014322245.1	GCF_015910475.1	0.981481	0.463324	1.3541	A.baumannii:CRISPR-Cas-I-F
GCF_018831125.1	GCF_022459415.1	1	0.463726	1.36638	A.baumannii:CRISPR-Cas-I-F
GCF_002947845.1	GCF_018808925.1	1	0.463751	1.36635	A.baumannii:CRISPR-Cas-I-F
GCF_001636235.1	GCF_008931365.1	1	0.46381	1.3663	A.baumannii:CRISPR-Cas-I-F
GCF_003296225.1	GCF_018831125.1	1	0.463915	1.3662	A.baumannii:CRISPR-Cas-I-F
GCF_001399655.1	GCF_008931365.1	1	0.463985	1.36613	A.baumannii:CRISPR-Cas-I-F
GCF_000794125.2	GCF_019703285.1	1	0.464155	1.36598	A.baumannii:CRISPR-Cas-I-F
GCF_002947845.1	GCF_021899715.1	1	0.46424	1.3659	A.baumannii:CRISPR-Cas-I-F
GCF_002996805.1	GCF_008931365.1	1	0.464332	1.36581	A.baumannii:CRISPR-Cas-I-F
GCF_006385075.1	GCF_024749405.1	1	0.464342	1.3658	A.baumannii:CRISPR-Cas-I-F
GCF_008931365.1	GCF_022369355.1	1	0.464421	1.36573	A.baumannii:CRISPR-Cas-I-F
GCF_015910475.1	GCF_019997865.1	1	0.464546	1.36561	A.baumannii:CRISPR-Cas-I-F
GCF_024749405.1	GCF_028583505.1	1	0.464567	1.36559	A.baumannii:CRISPR-Cas-I-F
GCF_024139095.1	GCF_024749405.1	1	0.464621	1.36554	A.baumannii:CRISPR-Cas-I-F
GCF_019703285.1	GCF_024749385.1	1	0.464663	1.3655	A.baumannii:CRISPR-Cas-I-F
GCF_005518095.1	GCF_018831465.1	1	0.464785	1.36539	A.baumannii:CRISPR-Cas-I-F
GCF_002504145.1	GCF_013377175.1	0.973333	0.464791	1.34718	A.baumannii:CRISPR-Cas-I-F
GCF_000069245.1	GCF_008931365.1	1	0.464851	1.36533	A.baumannii:CRISPR-Cas-I-F
GCF_024749485.1	GCF_030413705.1	1	0.464861	1.36532	A.baumannii:CRISPR-Cas-I-F
GCF_005518095.1	GCF_009497995.1	1	0.464942	1.36524	A.baumannii:CRISPR-Cas-I-F
GCF_002082825.1	GCF_019703285.1	0.994012	0.465248	1.36087	A.baumannii:CRISPR-Cas-I-F
GCF_000794125.2	GCF_024426665.1	1	0.46525	1.36496	A.baumannii:CRISPR-Cas-I-F
GCF_009740145.1	GCF_025264005.1	1	0.465256	1.36495	A.baumannii:CRISPR-Cas-I-F
GCF_008931365.1	GCF_024749625.1	1	0.465329	1.36488	A.baumannii:CRISPR-Cas-I-F
GCF_001077965.2	GCF_001457535.1	1	0.465482	1.36474	A.baumannii:CRISPR-Cas-I-F
GCF_001077965.2	GCF_013377175.1	1	0.465695	1.36454	A.baumannii:CRISPR-Cas-I-F
GCF_024426665.1	GCF_024749385.1	1	0.465757	1.36448	A.baumannii:CRISPR-Cas-I-F
GCF_001636235.1	GCF_005518095.1	1	0.465778	1.36446	A.baumannii:CRISPR-Cas-I-F
GCF_003010675.1	GCF_024749485.1	0.975309	0.46579	1.34761	A.baumannii:CRISPR-Cas-I-F
GCF_000761175.1	GCF_024749405.1	1	0.465873	1.36437	A.baumannii:CRISPR-Cas-I-F
GCF_001399655.1	GCF_005518095.1	1	0.465953	1.3643	A.baumannii:CRISPR-Cas-I-F
GCF_000794125.2	GCF_024749425.1	1	0.465957	1.3643	A.baumannii:CRISPR-Cas-I-F
GCF_003431385.1	GCF_024749485.1	1	0.46612	1.36414	A.baumannii:CRISPR-Cas-I-F
GCF_002996805.1	GCF_005518095.1	1	0.466299	1.36398	A.baumannii:CRISPR-Cas-I-F
GCF_001077965.2	GCF_014874575.1	1	0.466326	1.36395	A.baumannii:CRISPR-Cas-I-F
GCF_002082825.1	GCF_024426665.1	1	0.466343	1.36394	A.baumannii:CRISPR-Cas-I-F
GCF_001077965.2	GCF_023809625.1	1	0.466376	1.36391	A.baumannii:CRISPR-Cas-I-F
GCF_005518095.1	GCF_022369355.1	1	0.466388	1.3639	A.baumannii:CRISPR-Cas-I-F
GCF_024749385.1	GCF_024749425.1	1	0.466464	1.36382	A.baumannii:CRISPR-Cas-I-F
GCF_002999195.2	GCF_008931365.1	1	0.466697	1.36361	A.baumannii:CRISPR-Cas-I-F
GCF_000069245.1	GCF_005518095.1	1	0.466818	1.3635	A.baumannii:CRISPR-Cas-I-F
GCF_002504145.1	GCF_015910475.1	0.954955	0.466852	1.33276	A.baumannii:CRISPR-Cas-I-F
GCF_006385075.1	GCF_018831125.1	1	0.466936	1.36339	A.baumannii:CRISPR-Cas-I-F
GCF_012931605.1	GCF_030168265.1	1	0.467041	1.36329	A.baumannii:CRISPR-Cas-I-F
GCF_002082825.1	GCF_024749425.1	1	0.467049	1.36328	A.baumannii:CRISPR-Cas-I-F
GCF_008931365.1	GCF_022467655.1	1	0.467127	1.36321	A.baumannii:CRISPR-Cas-I-F
GCF_018831125.1	GCF_028583505.1	1	0.467161	1.36318	A.baumannii:CRISPR-Cas-I-F
GCF_018831125.1	GCF_024139095.1	1	0.467215	1.36313	A.baumannii:CRISPR-Cas-I-F
GCF_005518095.1	GCF_024749625.1	1	0.467297	1.36305	A.baumannii:CRISPR-Cas-I-F
GCF_001896005.1	GCF_008931365.1	1	0.46748	1.36288	A.baumannii:CRISPR-Cas-I-F
GCF_001077965.2	GCF_015910475.1	1	0.467757	1.36262	A.baumannii:CRISPR-Cas-I-F
GCF_012935005.1	GCF_030413705.1	1	0.468317	1.3621	A.baumannii:CRISPR-Cas-I-F
GCF_014322245.1	GCF_020911985.1	0.982609	0.468335	1.35024	A.baumannii:CRISPR-Cas-I-F
GCF_000761175.1	GCF_018831125.1	1	0.468467	1.36196	A.baumannii:CRISPR-Cas-I-F
GCF_003010675.1	GCF_019703285.1	1	0.468499	1.36194	A.baumannii:CRISPR-Cas-I-F
GCF_002999195.2	GCF_005518095.1	1	0.468665	1.36178	A.baumannii:CRISPR-Cas-I-F
GCF_000794125.2	GCF_024749405.1	1	0.468705	1.36174	A.baumannii:CRISPR-Cas-I-F
GCF_014322245.1	GCF_018831485.1	1	0.468791	1.36166	A.baumannii:CRISPR-Cas-I-F
GCF_008931365.1	GCF_022459415.1	1	0.468881	1.36158	A.baumannii:CRISPR-Cas-I-F
GCF_002803025.2	GCF_014322245.1	1	0.468936	1.36153	A.baumannii:CRISPR-Cas-I-F
GCF_003296225.1	GCF_008931365.1	1	0.46907	1.36141	A.baumannii:CRISPR-Cas-I-F
GCF_005518095.1	GCF_022467655.1	1	0.469094	1.36138	A.baumannii:CRISPR-Cas-I-F
GCF_024749385.1	GCF_024749405.1	1	0.469213	1.36127	A.baumannii:CRISPR-Cas-I-F
GCF_003010675.1	GCF_012935005.1	0.988095	0.469247	1.35314	A.baumannii:CRISPR-Cas-I-F
GCF_001896005.1	GCF_005518095.1	1	0.469447	1.36106	A.baumannii:CRISPR-Cas-I-F
GCF_019997865.1	GCF_020911985.1	1	0.469557	1.36095	A.baumannii:CRISPR-Cas-I-F
GCF_003431385.1	GCF_012935005.1	1	0.469576	1.36094	A.baumannii:CRISPR-Cas-I-F
GCF_003010675.1	GCF_024426665.1	1	0.469594	1.36092	A.baumannii:CRISPR-Cas-I-F
GCF_014159355.1	GCF_024749485.1	1	0.469756	1.36077	A.baumannii:CRISPR-Cas-I-F
GCF_002082825.1	GCF_024749405.1	1	0.469798	1.36073	A.baumannii:CRISPR-Cas-I-F
GCF_002947845.1	GCF_024749485.1	0.97191	0.469865	1.34156	A.baumannii:CRISPR-Cas-I-F
GCF_018831485.1	GCF_019997865.1	1	0.470013	1.36053	A.baumannii:CRISPR-Cas-I-F
GCF_002803025.2	GCF_019997865.1	1	0.470159	1.3604	A.baumannii:CRISPR-Cas-I-F
GCF_003812385.1	GCF_014322245.1	0.978102	0.470195	1.34547	A.baumannii:CRISPR-Cas-I-F
GCF_003010675.1	GCF_024749425.1	1	0.4703	1.36027	A.baumannii:CRISPR-Cas-I-F
GCF_005518095.1	GCF_022459415.1	1	0.470849	1.35976	A.baumannii:CRISPR-Cas-I-F
GCF_003522845.1	GCF_019703285.1	0.994065	0.470999	1.35559	A.baumannii:CRISPR-Cas-I-F
GCF_003296225.1	GCF_005518095.1	1	0.471037	1.35958	A.baumannii:CRISPR-Cas-I-F
GCF_001457535.1	GCF_012931605.1	1	0.471203	1.35943	A.baumannii:CRISPR-Cas-I-F
GCF_000794125.2	GCF_018831125.1	1	0.471298	1.35934	A.baumannii:CRISPR-Cas-I-F
GCF_012931605.1	GCF_013377175.1	1	0.471416	1.35923	A.baumannii:CRISPR-Cas-I-F
GCF_003812385.1	GCF_019997865.1	1	0.471417	1.35923	A.baumannii:CRISPR-Cas-I-F
GCF_018808925.1	GCF_024749485.1	1	0.47156	1.3591	A.baumannii:CRISPR-Cas-I-F
GCF_014322245.1	GCF_018831465.1	1	0.47166	1.35901	A.baumannii:CRISPR-Cas-I-F
GCF_018831125.1	GCF_024749385.1	1	0.471806	1.35887	A.baumannii:CRISPR-Cas-I-F
GCF_009497995.1	GCF_014322245.1	0.992565	0.471817	1.35381	A.baumannii:CRISPR-Cas-I-F
GCF_002504145.1	GCF_020911985.1	0.957627	0.471863	1.33003	A.baumannii:CRISPR-Cas-I-F
GCF_012931605.1	GCF_014874575.1	1	0.472047	1.35865	A.baumannii:CRISPR-Cas-I-F
GCF_021899715.1	GCF_024749485.1	1	0.47205	1.35865	A.baumannii:CRISPR-Cas-I-F
GCF_025264005.1	GCF_030168265.1	0.988372	0.472058	1.35074	A.baumannii:CRISPR-Cas-I-F
GCF_006385075.1	GCF_008931365.1	1	0.472091	1.35861	A.baumannii:CRISPR-Cas-I-F
GCF_003522845.1	GCF_024426665.1	1	0.472094	1.35861	A.baumannii:CRISPR-Cas-I-F
GCF_012931605.1	GCF_023809625.1	1	0.472097	1.35861	A.baumannii:CRISPR-Cas-I-F
GCF_008931365.1	GCF_028583505.1	1	0.472316	1.3584	A.baumannii:CRISPR-Cas-I-F
GCF_002504145.1	GCF_018831485.1	1	0.472319	1.3584	A.baumannii:CRISPR-Cas-I-F
GCF_008931365.1	GCF_024139095.1	1	0.47237	1.35835	A.baumannii:CRISPR-Cas-I-F
GCF_002082825.1	GCF_018831125.1	1	0.472391	1.35833	A.baumannii:CRISPR-Cas-I-F
GCF_002504145.1	GCF_002803025.2	1	0.472465	1.35827	A.baumannii:CRISPR-Cas-I-F
GCF_002947845.1	GCF_019703285.1	1	0.472573	1.35817	A.baumannii:CRISPR-Cas-I-F
GCF_001636235.1	GCF_014322245.1	0.992481	0.472653	1.35299	A.baumannii:CRISPR-Cas-I-F
GCF_001077965.2	GCF_020911985.1	1	0.472768	1.35799	A.baumannii:CRISPR-Cas-I-F
GCF_003522845.1	GCF_024749425.1	1	0.4728	1.35796	A.baumannii:CRISPR-Cas-I-F
GCF_001399655.1	GCF_014322245.1	0.99187	0.472828	1.35241	A.baumannii:CRISPR-Cas-I-F
GCF_018831465.1	GCF_019997865.1	1	0.472883	1.35788	A.baumannii:CRISPR-Cas-I-F
GCF_009497995.1	GCF_019997865.1	1	0.473039	1.35774	A.baumannii:CRISPR-Cas-I-F
GCF_003010675.1	GCF_024749405.1	1	0.473049	1.35773	A.baumannii:CRISPR-Cas-I-F
GCF_002996805.1	GCF_014322245.1	1	0.473174	1.35761	A.baumannii:CRISPR-Cas-I-F
GCF_012935005.1	GCF_014159355.1	1	0.473212	1.35758	A.baumannii:CRISPR-Cas-I-F
GCF_001077965.2	GCF_018831485.1	1	0.473224	1.35757	A.baumannii:CRISPR-Cas-I-F
GCF_014322245.1	GCF_022369355.1	0.975309	0.473263	1.34077	A.baumannii:CRISPR-Cas-I-F
GCF_002947845.1	GCF_012935005.1	0.98913	0.473321	1.3501	A.baumannii:CRISPR-Cas-I-F
GCF_001077965.2	GCF_002803025.2	1	0.473369	1.35743	A.baumannii:CRISPR-Cas-I-F
GCF_012931605.1	GCF_015910475.1	1	0.473478	1.35733	A.baumannii:CRISPR-Cas-I-F
GCF_000761175.1	GCF_008931365.1	1	0.473622	1.3572	A.baumannii:CRISPR-Cas-I-F
GCF_002947845.1	GCF_024426665.1	1	0.473668	1.35716	A.baumannii:CRISPR-Cas-I-F
GCF_000069245.1	GCF_014322245.1	1	0.473693	1.35713	A.baumannii:CRISPR-Cas-I-F
GCF_002504145.1	GCF_003812385.1	0.964286	0.473723	1.33287	A.baumannii:CRISPR-Cas-I-F
GCF_001636235.1	GCF_019997865.1	1	0.473875	1.35697	A.baumannii:CRISPR-Cas-I-F
GCF_001399655.1	GCF_019997865.1	1	0.47405	1.35681	A.baumannii:CRISPR-Cas-I-F
GCF_005518095.1	GCF_006385075.1	1	0.474058	1.3568	A.baumannii:CRISPR-Cas-I-F
GCF_014322245.1	GCF_024749625.1	0.961722	0.474172	1.33073	A.baumannii:CRISPR-Cas-I-F
GCF_005518095.1	GCF_028583505.1	1	0.474284	1.35659	A.baumannii:CRISPR-Cas-I-F
GCF_005518095.1	GCF_024139095.1	1	0.474337	1.35654	A.baumannii:CRISPR-Cas-I-F
GCF_002947845.1	GCF_024749425.1	1	0.474375	1.35651	A.baumannii:CRISPR-Cas-I-F
GCF_002996805.1	GCF_019997865.1	1	0.474397	1.35649	A.baumannii:CRISPR-Cas-I-F
GCF_019997865.1	GCF_022369355.1	1	0.474486	1.35641	A.baumannii:CRISPR-Cas-I-F
GCF_001077965.2	GCF_003812385.1	1	0.474628	1.35627	A.baumannii:CRISPR-Cas-I-F
GCF_000069245.1	GCF_019997865.1	1	0.474916	1.35601	A.baumannii:CRISPR-Cas-I-F
GCF_012935005.1	GCF_018808925.1	1	0.475016	1.35592	A.baumannii:CRISPR-Cas-I-F
GCF_002504145.1	GCF_018831465.1	1	0.475189	1.35576	A.baumannii:CRISPR-Cas-I-F
GCF_002504145.1	GCF_009497995.1	1	0.475346	1.35561	A.baumannii:CRISPR-Cas-I-F
GCF_019997865.1	GCF_024749625.1	1	0.475394	1.35557	A.baumannii:CRISPR-Cas-I-F
GCF_012935005.1	GCF_021899715.1	1	0.475506	1.35547	A.baumannii:CRISPR-Cas-I-F
GCF_002999195.2	GCF_014322245.1	1	0.47554	1.35544	A.baumannii:CRISPR-Cas-I-F
GCF_003522845.1	GCF_024749405.1	1	0.475549	1.35543	A.baumannii:CRISPR-Cas-I-F
GCF_000761175.1	GCF_005518095.1	1	0.475589	1.35539	A.baumannii:CRISPR-Cas-I-F
GCF_003010675.1	GCF_018831125.1	1	0.475642	1.35534	A.baumannii:CRISPR-Cas-I-F
GCF_014322245.1	GCF_022467655.1	1	0.475969	1.35504	A.baumannii:CRISPR-Cas-I-F
GCF_001077965.2	GCF_018831465.1	1	0.476093	1.35493	A.baumannii:CRISPR-Cas-I-F
GCF_001636235.1	GCF_002504145.1	1	0.476181	1.35485	A.baumannii:CRISPR-Cas-I-F
GCF_001457535.1	GCF_025264005.1	1	0.476219	1.35481	A.baumannii:CRISPR-Cas-I-F
GCF_001077965.2	GCF_009497995.1	1	0.47625	1.35478	A.baumannii:CRISPR-Cas-I-F
GCF_001896005.1	GCF_014322245.1	0.99262	0.476322	1.34972	A.baumannii:CRISPR-Cas-I-F
GCF_001399655.1	GCF_002504145.1	0.992063	0.476356	1.34931	A.baumannii:CRISPR-Cas-I-F
GCF_013377175.1	GCF_025264005.1	1	0.476432	1.35462	A.baumannii:CRISPR-Cas-I-F
GCF_000794125.2	GCF_008931365.1	1	0.476453	1.3546	A.baumannii:CRISPR-Cas-I-F
GCF_002504145.1	GCF_002996805.1	1	0.476703	1.35437	A.baumannii:CRISPR-Cas-I-F
GCF_002999195.2	GCF_019997865.1	1	0.476762	1.35431	A.baumannii:CRISPR-Cas-I-F
GCF_002504145.1	GCF_022369355.1	0.959839	0.476792	1.32709	A.baumannii:CRISPR-Cas-I-F
GCF_008931365.1	GCF_024749385.1	1	0.476961	1.35413	A.baumannii:CRISPR-Cas-I-F
GCF_014874575.1	GCF_025264005.1	1	0.477063	1.35404	A.baumannii:CRISPR-Cas-I-F
GCF_001077965.2	GCF_001636235.1	1	0.477086	1.35402	A.baumannii:CRISPR-Cas-I-F
GCF_023809625.1	GCF_025264005.1	1	0.477113	1.35399	A.baumannii:CRISPR-Cas-I-F
GCF_002947845.1	GCF_024749405.1	1	0.477123	1.35398	A.baumannii:CRISPR-Cas-I-F
GCF_019997865.1	GCF_022467655.1	1	0.477192	1.35392	A.baumannii:CRISPR-Cas-I-F
GCF_000069245.1	GCF_002504145.1	1	0.477222	1.35389	A.baumannii:CRISPR-Cas-I-F
GCF_001077965.2	GCF_001399655.1	1	0.477261	1.35386	A.baumannii:CRISPR-Cas-I-F
GCF_001896005.1	GCF_019997865.1	1	0.477545	1.3536	A.baumannii:CRISPR-Cas-I-F
GCF_002082825.1	GCF_008931365.1	1	0.477546	1.3536	A.baumannii:CRISPR-Cas-I-F
GCF_001077965.2	GCF_002996805.1	1	0.477607	1.35354	A.baumannii:CRISPR-Cas-I-F
GCF_001077965.2	GCF_022369355.1	1	0.477696	1.35346	A.baumannii:CRISPR-Cas-I-F
GCF_002504145.1	GCF_024749625.1	0.962791	0.477701	1.32827	A.baumannii:CRISPR-Cas-I-F
GCF_014322245.1	GCF_022459415.1	1	0.477724	1.35343	A.baumannii:CRISPR-Cas-I-F
GCF_003296225.1	GCF_014322245.1	1	0.477912	1.35326	A.baumannii:CRISPR-Cas-I-F
GCF_000069245.1	GCF_001077965.2	1	0.478126	1.35306	A.baumannii:CRISPR-Cas-I-F
GCF_003522845.1	GCF_018831125.1	1	0.478142	1.35305	A.baumannii:CRISPR-Cas-I-F
GCF_000794125.2	GCF_005518095.1	1	0.478421	1.35279	A.baumannii:CRISPR-Cas-I-F
GCF_012931605.1	GCF_020911985.1	1	0.478489	1.35273	A.baumannii:CRISPR-Cas-I-F
GCF_015910475.1	GCF_025264005.1	1	0.478494	1.35273	A.baumannii:CRISPR-Cas-I-F
GCF_001077965.2	GCF_024749625.1	1	0.478605	1.35263	A.baumannii:CRISPR-Cas-I-F
GCF_005518095.1	GCF_024749385.1	1	0.478929	1.35233	A.baumannii:CRISPR-Cas-I-F
GCF_012931605.1	GCF_018831485.1	1	0.478945	1.35232	A.baumannii:CRISPR-Cas-I-F
GCF_019997865.1	GCF_022459415.1	1	0.478946	1.35231	A.baumannii:CRISPR-Cas-I-F
GCF_002504145.1	GCF_002999195.2	1	0.479068	1.3522	A.baumannii:CRISPR-Cas-I-F
GCF_002803025.2	GCF_012931605.1	1	0.47909	1.35218	A.baumannii:CRISPR-Cas-I-F
GCF_003296225.1	GCF_019997865.1	1	0.479135	1.35214	A.baumannii:CRISPR-Cas-I-F
GCF_002504145.1	GCF_022467655.1	1	0.479498	1.35181	A.baumannii:CRISPR-Cas-I-F
GCF_002082825.1	GCF_005518095.1	1	0.479514	1.3518	A.baumannii:CRISPR-Cas-I-F
GCF_002947845.1	GCF_018831125.1	1	0.479717	1.35161	A.baumannii:CRISPR-Cas-I-F
GCF_001896005.1	GCF_002504145.1	1	0.479851	1.35149	A.baumannii:CRISPR-Cas-I-F
GCF_001077965.2	GCF_002999195.2	1	0.479973	1.35138	A.baumannii:CRISPR-Cas-I-F
GCF_003812385.1	GCF_012931605.1	1	0.480349	1.35103	A.baumannii:CRISPR-Cas-I-F
GCF_019703285.1	GCF_024749485.1	0.994048	0.480383	1.34698	A.baumannii:CRISPR-Cas-I-F
GCF_001077965.2	GCF_022467655.1	1	0.480402	1.35098	A.baumannii:CRISPR-Cas-I-F
GCF_001077965.2	GCF_001896005.1	1	0.480755	1.35066	A.baumannii:CRISPR-Cas-I-F
GCF_003010675.1	GCF_008931365.1	1	0.480797	1.35062	A.baumannii:CRISPR-Cas-I-F
GCF_006385075.1	GCF_014322245.1	1	0.480934	1.3505	A.baumannii:CRISPR-Cas-I-F
GCF_014322245.1	GCF_028583505.1	1	0.481159	1.35029	A.baumannii:CRISPR-Cas-I-F
GCF_014322245.1	GCF_024139095.1	1	0.481212	1.35025	A.baumannii:CRISPR-Cas-I-F
GCF_002504145.1	GCF_022459415.1	1	0.481253	1.35021	A.baumannii:CRISPR-Cas-I-F
GCF_002504145.1	GCF_003296225.1	1	0.481441	1.35004	A.baumannii:CRISPR-Cas-I-F
GCF_024426665.1	GCF_024749485.1	1	0.481477	1.35	A.baumannii:CRISPR-Cas-I-F
GCF_012931605.1	GCF_018831465.1	1	0.481814	1.3497	A.baumannii:CRISPR-Cas-I-F
GCF_009497995.1	GCF_012931605.1	1	0.481971	1.34955	A.baumannii:CRISPR-Cas-I-F
GCF_006385075.1	GCF_019997865.1	1	0.482156	1.34939	A.baumannii:CRISPR-Cas-I-F
GCF_001077965.2	GCF_022459415.1	1	0.482157	1.34938	A.baumannii:CRISPR-Cas-I-F
GCF_024749425.1	GCF_024749485.1	1	0.482184	1.34936	A.baumannii:CRISPR-Cas-I-F
GCF_001077965.2	GCF_003296225.1	1	0.482345	1.34921	A.baumannii:CRISPR-Cas-I-F
GCF_019997865.1	GCF_028583505.1	1	0.482381	1.34918	A.baumannii:CRISPR-Cas-I-F
GCF_019997865.1	GCF_024139095.1	1	0.482435	1.34913	A.baumannii:CRISPR-Cas-I-F
GCF_000761175.1	GCF_014322245.1	0.993789	0.482464	1.34492	A.baumannii:CRISPR-Cas-I-F
GCF_003010675.1	GCF_005518095.1	1	0.482765	1.34883	A.baumannii:CRISPR-Cas-I-F
GCF_001636235.1	GCF_012931605.1	1	0.482807	1.34879	A.baumannii:CRISPR-Cas-I-F
GCF_001399655.1	GCF_012931605.1	1	0.482982	1.34863	A.baumannii:CRISPR-Cas-I-F
GCF_003522845.1	GCF_008931365.1	1	0.483297	1.34835	A.baumannii:CRISPR-Cas-I-F
GCF_002996805.1	GCF_012931605.1	1	0.483328	1.34832	A.baumannii:CRISPR-Cas-I-F
GCF_012931605.1	GCF_022369355.1	1	0.483417	1.34824	A.baumannii:CRISPR-Cas-I-F
GCF_020911985.1	GCF_025264005.1	1	0.483505	1.34816	A.baumannii:CRISPR-Cas-I-F
GCF_000761175.1	GCF_019997865.1	1	0.483687	1.34799	A.baumannii:CRISPR-Cas-I-F
GCF_012935005.1	GCF_019703285.1	1	0.483839	1.34786	A.baumannii:CRISPR-Cas-I-F
GCF_000069245.1	GCF_012931605.1	1	0.483847	1.34785	A.baumannii:CRISPR-Cas-I-F
GCF_018831485.1	GCF_025264005.1	1	0.483961	1.34774	A.baumannii:CRISPR-Cas-I-F
GCF_002803025.2	GCF_025264005.1	1	0.484106	1.34761	A.baumannii:CRISPR-Cas-I-F
GCF_012931605.1	GCF_024749625.1	1	0.484326	1.34741	A.baumannii:CRISPR-Cas-I-F
GCF_002504145.1	GCF_006385075.1	1	0.484462	1.34729	A.baumannii:CRISPR-Cas-I-F
GCF_002504145.1	GCF_028583505.1	1	0.484687	1.34709	A.baumannii:CRISPR-Cas-I-F
GCF_002504145.1	GCF_024139095.1	1	0.484741	1.34704	A.baumannii:CRISPR-Cas-I-F
GCF_002947845.1	GCF_008931365.1	1	0.484871	1.34692	A.baumannii:CRISPR-Cas-I-F
GCF_024749405.1	GCF_024749485.1	1	0.484933	1.34686	A.baumannii:CRISPR-Cas-I-F
GCF_012935005.1	GCF_024426665.1	1	0.484933	1.34686	A.baumannii:CRISPR-Cas-I-F
GCF_003522845.1	GCF_005518095.1	1	0.485265	1.34656	A.baumannii:CRISPR-Cas-I-F
GCF_000794125.2	GCF_014322245.1	1	0.485296	1.34653	A.baumannii:CRISPR-Cas-I-F
GCF_003812385.1	GCF_025264005.1	1	0.485365	1.34647	A.baumannii:CRISPR-Cas-I-F
GCF_001077965.2	GCF_006385075.1	1	0.485366	1.34647	A.baumannii:CRISPR-Cas-I-F
GCF_001077965.2	GCF_028583505.1	1	0.485592	1.34626	A.baumannii:CRISPR-Cas-I-F
GCF_012935005.1	GCF_024749425.1	1	0.48564	1.34622	A.baumannii:CRISPR-Cas-I-F
GCF_001077965.2	GCF_024139095.1	1	0.485645	1.34622	A.baumannii:CRISPR-Cas-I-F
GCF_002999195.2	GCF_012931605.1	0.991304	0.485693	1.34032	A.baumannii:CRISPR-Cas-I-F
GCF_014322245.1	GCF_024749385.1	1	0.485804	1.34607	A.baumannii:CRISPR-Cas-I-F
GCF_000761175.1	GCF_002504145.1	1	0.485993	1.3459	A.baumannii:CRISPR-Cas-I-F
GCF_001457535.1	GCF_019903195.1	1	0.486092	1.34581	A.baumannii:CRISPR-Cas-I-F
GCF_012931605.1	GCF_022467655.1	1	0.486123	1.34578	A.baumannii:CRISPR-Cas-I-F
GCF_002082825.1	GCF_014322245.1	1	0.486389	1.34554	A.baumannii:CRISPR-Cas-I-F
GCF_001896005.1	GCF_012931605.1	1	0.486476	1.34546	A.baumannii:CRISPR-Cas-I-F
GCF_000794125.2	GCF_019997865.1	1	0.486518	1.34543	A.baumannii:CRISPR-Cas-I-F
GCF_018831465.1	GCF_025264005.1	1	0.48683	1.34514	A.baumannii:CRISPR-Cas-I-F
GCF_002947845.1	GCF_005518095.1	1	0.486839	1.34514	A.baumannii:CRISPR-Cas-I-F
GCF_000761175.1	GCF_001077965.2	1	0.486897	1.34508	A.baumannii:CRISPR-Cas-I-F
GCF_014874575.1	GCF_019903195.1	0.97561	0.486936	1.32864	A.baumannii:CRISPR-Cas-I-F
GCF_019903195.1	GCF_023809625.1	0.975806	0.486986	1.32873	A.baumannii:CRISPR-Cas-I-F
GCF_009497995.1	GCF_025264005.1	1	0.486987	1.345	A.baumannii:CRISPR-Cas-I-F
GCF_019997865.1	GCF_024749385.1	1	0.487026	1.34497	A.baumannii:CRISPR-Cas-I-F
GCF_018831125.1	GCF_024749485.1	1	0.487526	1.34451	A.baumannii:CRISPR-Cas-I-F
GCF_002082825.1	GCF_019997865.1	1	0.487611	1.34444	A.baumannii:CRISPR-Cas-I-F
GCF_001636235.1	GCF_025264005.1	1	0.487823	1.34425	A.baumannii:CRISPR-Cas-I-F
GCF_012931605.1	GCF_022459415.1	0.991304	0.487878	1.33835	A.baumannii:CRISPR-Cas-I-F
GCF_001399655.1	GCF_025264005.1	1	0.487998	1.34409	A.baumannii:CRISPR-Cas-I-F
GCF_003296225.1	GCF_012931605.1	0.991453	0.488066	1.33828	A.baumannii:CRISPR-Cas-I-F
GCF_002996805.1	GCF_025264005.1	1	0.488344	1.34378	A.baumannii:CRISPR-Cas-I-F
GCF_012935005.1	GCF_024749405.1	1	0.488389	1.34374	A.baumannii:CRISPR-Cas-I-F
GCF_022369355.1	GCF_025264005.1	1	0.488433	1.34369	A.baumannii:CRISPR-Cas-I-F
GCF_000794125.2	GCF_002504145.1	1	0.488825	1.34334	A.baumannii:CRISPR-Cas-I-F
GCF_000069245.1	GCF_025264005.1	1	0.488863	1.34331	A.baumannii:CRISPR-Cas-I-F
GCF_002504145.1	GCF_024749385.1	1	0.489332	1.34288	A.baumannii:CRISPR-Cas-I-F
GCF_024749625.1	GCF_025264005.1	1	0.489342	1.34287	A.baumannii:CRISPR-Cas-I-F
GCF_001457535.1	GCF_022466815.1	1	0.489437	1.34279	A.baumannii:CRISPR-Cas-I-F
GCF_003010675.1	GCF_014322245.1	0.992857	0.48964	1.33781	A.baumannii:CRISPR-Cas-I-F
GCF_000794125.2	GCF_001077965.2	1	0.489729	1.34253	A.baumannii:CRISPR-Cas-I-F
GCF_002082825.1	GCF_002504145.1	1	0.489917	1.34236	A.baumannii:CRISPR-Cas-I-F
GCF_001077965.2	GCF_024749385.1	1	0.490237	1.34207	A.baumannii:CRISPR-Cas-I-F
GCF_014874575.1	GCF_022466815.1	1	0.490281	1.34203	A.baumannii:CRISPR-Cas-I-F
GCF_022466815.1	GCF_023809625.1	1	0.490331	1.34198	A.baumannii:CRISPR-Cas-I-F
GCF_002999195.2	GCF_025264005.1	0.986301	0.49071	1.33245	A.baumannii:CRISPR-Cas-I-F
GCF_001077965.2	GCF_002082825.1	1	0.490822	1.34154	A.baumannii:CRISPR-Cas-I-F
GCF_003010675.1	GCF_019997865.1	1	0.490862	1.34151	A.baumannii:CRISPR-Cas-I-F
GCF_012935005.1	GCF_018831125.1	1	0.490982	1.3414	A.baumannii:CRISPR-Cas-I-F
GCF_006385075.1	GCF_012931605.1	1	0.491087	1.3413	A.baumannii:CRISPR-Cas-I-F
GCF_022467655.1	GCF_025264005.1	1	0.491139	1.34126	A.baumannii:CRISPR-Cas-I-F
GCF_012931605.1	GCF_028583505.1	0.991304	0.491312	1.33527	A.baumannii:CRISPR-Cas-I-F
GCF_012931605.1	GCF_024139095.1	0.991304	0.491366	1.33522	A.baumannii:CRISPR-Cas-I-F
GCF_001896005.1	GCF_025264005.1	1	0.491492	1.34094	A.baumannii:CRISPR-Cas-I-F
GCF_003522845.1	GCF_014322245.1	1	0.49214	1.34036	A.baumannii:CRISPR-Cas-I-F
GCF_000761175.1	GCF_012931605.1	1	0.492618	1.33993	A.baumannii:CRISPR-Cas-I-F
GCF_008931365.1	GCF_024749485.1	1	0.492681	1.33987	A.baumannii:CRISPR-Cas-I-F
GCF_022459415.1	GCF_025264005.1	0.986301	0.492894	1.3305	A.baumannii:CRISPR-Cas-I-F
GCF_003296225.1	GCF_025264005.1	0.986667	0.493082	1.33058	A.baumannii:CRISPR-Cas-I-F
GCF_002504145.1	GCF_003010675.1	1	0.493168	1.33943	A.baumannii:CRISPR-Cas-I-F
GCF_003522845.1	GCF_019997865.1	1	0.493362	1.33926	A.baumannii:CRISPR-Cas-I-F
GCF_002947845.1	GCF_014322245.1	0.993243	0.493714	1.33442	A.baumannii:CRISPR-Cas-I-F
GCF_001077965.2	GCF_003010675.1	1	0.494073	1.33862	A.baumannii:CRISPR-Cas-I-F
GCF_005518095.1	GCF_024749485.1	1	0.494649	1.33811	A.baumannii:CRISPR-Cas-I-F
GCF_002947845.1	GCF_019997865.1	1	0.494936	1.33785	A.baumannii:CRISPR-Cas-I-F
GCF_000794125.2	GCF_012931605.1	1	0.49545	1.33739	A.baumannii:CRISPR-Cas-I-F
GCF_002504145.1	GCF_003522845.1	1	0.495668	1.33719	A.baumannii:CRISPR-Cas-I-F
GCF_012931605.1	GCF_024749385.1	1	0.495958	1.33694	A.baumannii:CRISPR-Cas-I-F
GCF_006385075.1	GCF_025264005.1	1	0.496103	1.33681	A.baumannii:CRISPR-Cas-I-F
GCF_008931365.1	GCF_012935005.1	1	0.496137	1.33678	A.baumannii:CRISPR-Cas-I-F
GCF_025264005.1	GCF_028583505.1	0.986301	0.496329	1.32745	A.baumannii:CRISPR-Cas-I-F
GCF_024139095.1	GCF_025264005.1	0.986301	0.496382	1.3274	A.baumannii:CRISPR-Cas-I-F
GCF_002082825.1	GCF_012931605.1	0.991228	0.496543	1.33055	A.baumannii:CRISPR-Cas-I-F
GCF_001077965.2	GCF_003522845.1	1	0.496573	1.33639	A.baumannii:CRISPR-Cas-I-F
GCF_002504145.1	GCF_002947845.1	1	0.497243	1.33579	A.baumannii:CRISPR-Cas-I-F
GCF_000761175.1	GCF_025264005.1	1	0.497634	1.33544	A.baumannii:CRISPR-Cas-I-F
GCF_005518095.1	GCF_012935005.1	1	0.498105	1.33502	A.baumannii:CRISPR-Cas-I-F
GCF_001077965.2	GCF_002947845.1	1	0.498147	1.33498	A.baumannii:CRISPR-Cas-I-F
GCF_001457535.1	GCF_009740145.1	1	0.499646	1.33365	A.baumannii:CRISPR-Cas-I-F
GCF_003010675.1	GCF_012931605.1	1	0.499794	1.33352	A.baumannii:CRISPR-Cas-I-F
GCF_000794125.2	GCF_025264005.1	1	0.500466	1.33292	A.baumannii:CRISPR-Cas-I-F
GCF_009740145.1	GCF_014874575.1	1	0.50049	1.3329	A.baumannii:CRISPR-Cas-I-F
GCF_009740145.1	GCF_023809625.1	1	0.50054	1.33285	A.baumannii:CRISPR-Cas-I-F
GCF_024749385.1	GCF_025264005.1	1	0.500974	1.33247	A.baumannii:CRISPR-Cas-I-F
GCF_014322245.1	GCF_024749485.1	1	0.501524	1.33198	A.baumannii:CRISPR-Cas-I-F
GCF_002082825.1	GCF_025264005.1	0.986111	0.501559	1.3227	A.baumannii:CRISPR-Cas-I-F
GCF_003522845.1	GCF_012931605.1	1	0.502294	1.3313	A.baumannii:CRISPR-Cas-I-F
GCF_019997865.1	GCF_024749485.1	1	0.502746	1.3309	A.baumannii:CRISPR-Cas-I-F
GCF_002947845.1	GCF_012931605.1	1	0.503868	1.3299	A.baumannii:CRISPR-Cas-I-F
GCF_003010675.1	GCF_025264005.1	1	0.50481	1.32907	A.baumannii:CRISPR-Cas-I-F
GCF_012935005.1	GCF_014322245.1	1	0.50498	1.32892	A.baumannii:CRISPR-Cas-I-F
GCF_002504145.1	GCF_024749485.1	1	0.505052	1.32886	A.baumannii:CRISPR-Cas-I-F
GCF_001077965.2	GCF_024749485.1	1	0.505957	1.32806	A.baumannii:CRISPR-Cas-I-F
GCF_012935005.1	GCF_019997865.1	1	0.506202	1.32784	A.baumannii:CRISPR-Cas-I-F
GCF_001457535.1	GCF_030168265.1	1	0.506448	1.32763	A.baumannii:CRISPR-Cas-I-F
GCF_014874575.1	GCF_030168265.1	1	0.507292	1.32688	A.baumannii:CRISPR-Cas-I-F
GCF_003522845.1	GCF_025264005.1	1	0.50731	1.32687	A.baumannii:CRISPR-Cas-I-F
GCF_023809625.1	GCF_030168265.1	1	0.507342	1.32684	A.baumannii:CRISPR-Cas-I-F
GCF_002504145.1	GCF_012935005.1	1	0.508508	1.32581	A.baumannii:CRISPR-Cas-I-F
GCF_002947845.1	GCF_025264005.1	1	0.508884	1.32548	A.baumannii:CRISPR-Cas-I-F
GCF_001077965.2	GCF_012935005.1	1	0.509413	1.32502	A.baumannii:CRISPR-Cas-I-F
GCF_001457535.1	GCF_013377175.1	1	0.510823	1.32378	A.baumannii:CRISPR-Cas-I-F
GCF_013377175.1	GCF_014874575.1	1	0.511667	1.32304	A.baumannii:CRISPR-Cas-I-F
GCF_012931605.1	GCF_024749485.1	0.991304	0.511677	1.31728	A.baumannii:CRISPR-Cas-I-F
GCF_013377175.1	GCF_023809625.1	1	0.511717	1.323	A.baumannii:CRISPR-Cas-I-F
GCF_001457535.1	GCF_015910475.1	1	0.512884	1.32198	A.baumannii:CRISPR-Cas-I-F
GCF_014874575.1	GCF_015910475.1	1	0.513728	1.32124	A.baumannii:CRISPR-Cas-I-F
GCF_015910475.1	GCF_023809625.1	1	0.513778	1.3212	A.baumannii:CRISPR-Cas-I-F
GCF_012931605.1	GCF_012935005.1	1	0.515134	1.32002	A.baumannii:CRISPR-Cas-I-F
GCF_024749485.1	GCF_025264005.1	0.986301	0.516694	1.30963	A.baumannii:CRISPR-Cas-I-F
GCF_001457535.1	GCF_020911985.1	1	0.517895	1.31761	A.baumannii:CRISPR-Cas-I-F
GCF_001457535.1	GCF_018831485.1	1	0.518351	1.31722	A.baumannii:CRISPR-Cas-I-F
GCF_001457535.1	GCF_002803025.2	1	0.518497	1.31709	A.baumannii:CRISPR-Cas-I-F
GCF_014874575.1	GCF_020911985.1	1	0.518739	1.31688	A.baumannii:CRISPR-Cas-I-F
GCF_020911985.1	GCF_023809625.1	1	0.518789	1.31684	A.baumannii:CRISPR-Cas-I-F
GCF_014874575.1	GCF_018831485.1	1	0.519196	1.31649	A.baumannii:CRISPR-Cas-I-F
GCF_018831485.1	GCF_023809625.1	1	0.519245	1.31644	A.baumannii:CRISPR-Cas-I-F
GCF_002803025.2	GCF_014874575.1	1	0.519341	1.31636	A.baumannii:CRISPR-Cas-I-F
GCF_002803025.2	GCF_023809625.1	1	0.519391	1.31632	A.baumannii:CRISPR-Cas-I-F
GCF_001457535.1	GCF_003812385.1	1	0.519755	1.316	A.baumannii:CRISPR-Cas-I-F
GCF_012935005.1	GCF_025264005.1	1	0.52015	1.31566	A.baumannii:CRISPR-Cas-I-F
GCF_003812385.1	GCF_014874575.1	1	0.5206	1.31527	A.baumannii:CRISPR-Cas-I-F
GCF_003812385.1	GCF_023809625.1	1	0.520649	1.31523	A.baumannii:CRISPR-Cas-I-F
GCF_001457535.1	GCF_018831465.1	1	0.521221	1.31473	A.baumannii:CRISPR-Cas-I-F
GCF_001457535.1	GCF_009497995.1	1	0.521377	1.3146	A.baumannii:CRISPR-Cas-I-F
GCF_014874575.1	GCF_018831465.1	1	0.522065	1.314	A.baumannii:CRISPR-Cas-I-F
GCF_018831465.1	GCF_023809625.1	1	0.522115	1.31396	A.baumannii:CRISPR-Cas-I-F
GCF_001457535.1	GCF_001636235.1	1	0.522213	1.31388	A.baumannii:CRISPR-Cas-I-F
GCF_009497995.1	GCF_014874575.1	1	0.522222	1.31387	A.baumannii:CRISPR-Cas-I-F
GCF_009497995.1	GCF_023809625.1	1	0.522271	1.31383	A.baumannii:CRISPR-Cas-I-F
GCF_001399655.1	GCF_001457535.1	1	0.522388	1.31373	A.baumannii:CRISPR-Cas-I-F
GCF_001457535.1	GCF_002996805.1	1	0.522735	1.31343	A.baumannii:CRISPR-Cas-I-F
GCF_001457535.1	GCF_022369355.1	1	0.522824	1.31335	A.baumannii:CRISPR-Cas-I-F
GCF_001636235.1	GCF_014874575.1	1	0.523057	1.31315	A.baumannii:CRISPR-Cas-I-F
GCF_001636235.1	GCF_023809625.1	1	0.523107	1.31311	A.baumannii:CRISPR-Cas-I-F
GCF_001399655.1	GCF_014874575.1	1	0.523232	1.313	A.baumannii:CRISPR-Cas-I-F
GCF_000069245.1	GCF_001457535.1	1	0.523254	1.31298	A.baumannii:CRISPR-Cas-I-F
GCF_001399655.1	GCF_023809625.1	1	0.523282	1.31295	A.baumannii:CRISPR-Cas-I-F
GCF_002996805.1	GCF_014874575.1	1	0.523579	1.3127	A.baumannii:CRISPR-Cas-I-F
GCF_002996805.1	GCF_023809625.1	1	0.523629	1.31266	A.baumannii:CRISPR-Cas-I-F
GCF_014874575.1	GCF_022369355.1	1	0.523668	1.31262	A.baumannii:CRISPR-Cas-I-F
GCF_022369355.1	GCF_023809625.1	1	0.523717	1.31258	A.baumannii:CRISPR-Cas-I-F
GCF_001457535.1	GCF_024749625.1	1	0.523733	1.31257	A.baumannii:CRISPR-Cas-I-F
GCF_000069245.1	GCF_014874575.1	1	0.524098	1.31225	A.baumannii:CRISPR-Cas-I-F
GCF_000069245.1	GCF_023809625.1	1	0.524148	1.31221	A.baumannii:CRISPR-Cas-I-F
GCF_014874575.1	GCF_024749625.1	1	0.524577	1.31184	A.baumannii:CRISPR-Cas-I-F
GCF_023809625.1	GCF_024749625.1	1	0.524626	1.3118	A.baumannii:CRISPR-Cas-I-F
GCF_001457535.1	GCF_002999195.2	1	0.5251	1.31139	A.baumannii:CRISPR-Cas-I-F
GCF_001457535.1	GCF_022467655.1	1	0.52553	1.31102	A.baumannii:CRISPR-Cas-I-F
GCF_001457535.1	GCF_001896005.1	1	0.525883	1.31072	A.baumannii:CRISPR-Cas-I-F
GCF_002999195.2	GCF_014874575.1	1	0.525944	1.31066	A.baumannii:CRISPR-Cas-I-F
GCF_002999195.2	GCF_023809625.1	1	0.525994	1.31062	A.baumannii:CRISPR-Cas-I-F
GCF_014874575.1	GCF_022467655.1	1	0.526374	1.31029	A.baumannii:CRISPR-Cas-I-F
GCF_022467655.1	GCF_023809625.1	1	0.526424	1.31025	A.baumannii:CRISPR-Cas-I-F
GCF_001896005.1	GCF_014874575.1	1	0.526727	1.30999	A.baumannii:CRISPR-Cas-I-F
GCF_001896005.1	GCF_023809625.1	1	0.526777	1.30995	A.baumannii:CRISPR-Cas-I-F
GCF_001457535.1	GCF_022459415.1	1	0.527284	1.30951	A.baumannii:CRISPR-Cas-I-F
GCF_001457535.1	GCF_003296225.1	1	0.527473	1.30935	A.baumannii:CRISPR-Cas-I-F
GCF_014874575.1	GCF_022459415.1	1	0.528129	1.30879	A.baumannii:CRISPR-Cas-I-F
GCF_022459415.1	GCF_023809625.1	1	0.528178	1.30875	A.baumannii:CRISPR-Cas-I-F
GCF_003296225.1	GCF_014874575.1	1	0.528317	1.30863	A.baumannii:CRISPR-Cas-I-F
GCF_003296225.1	GCF_023809625.1	1	0.528367	1.30859	A.baumannii:CRISPR-Cas-I-F
GCF_001457535.1	GCF_006385075.1	1	0.530494	1.30677	A.baumannii:CRISPR-Cas-I-F
GCF_001457535.1	GCF_028583505.1	1	0.530719	1.30658	A.baumannii:CRISPR-Cas-I-F
GCF_001457535.1	GCF_024139095.1	1	0.530773	1.30653	A.baumannii:CRISPR-Cas-I-F
GCF_006385075.1	GCF_014874575.1	1	0.531338	1.30605	A.baumannii:CRISPR-Cas-I-F
GCF_006385075.1	GCF_023809625.1	1	0.531388	1.306	A.baumannii:CRISPR-Cas-I-F
GCF_014874575.1	GCF_028583505.1	1	0.531563	1.30586	A.baumannii:CRISPR-Cas-I-F
GCF_023809625.1	GCF_028583505.1	1	0.531613	1.30581	A.baumannii:CRISPR-Cas-I-F
GCF_014874575.1	GCF_024139095.1	1	0.531617	1.30581	A.baumannii:CRISPR-Cas-I-F
GCF_023809625.1	GCF_024139095.1	1	0.531667	1.30577	A.baumannii:CRISPR-Cas-I-F
GCF_000761175.1	GCF_001457535.1	1	0.532025	1.30546	A.baumannii:CRISPR-Cas-I-F
GCF_000761175.1	GCF_014874575.1	1	0.532869	1.30474	A.baumannii:CRISPR-Cas-I-F
GCF_000761175.1	GCF_023809625.1	1	0.532919	1.3047	A.baumannii:CRISPR-Cas-I-F
GCF_000794125.2	GCF_001457535.1	1	0.534856	1.30305	A.baumannii:CRISPR-Cas-I-F
GCF_001457535.1	GCF_024749385.1	1	0.535364	1.30262	A.baumannii:CRISPR-Cas-I-F
GCF_000794125.2	GCF_014874575.1	1	0.535701	1.30234	A.baumannii:CRISPR-Cas-I-F
GCF_000794125.2	GCF_023809625.1	1	0.53575	1.3023	A.baumannii:CRISPR-Cas-I-F
GCF_001457535.1	GCF_002082825.1	1	0.535949	1.30213	A.baumannii:CRISPR-Cas-I-F
GCF_014874575.1	GCF_024749385.1	1	0.536208	1.30191	A.baumannii:CRISPR-Cas-I-F
GCF_023809625.1	GCF_024749385.1	1	0.536258	1.30186	A.baumannii:CRISPR-Cas-I-F
GCF_002082825.1	GCF_014874575.1	1	0.536794	1.30141	A.baumannii:CRISPR-Cas-I-F
GCF_002082825.1	GCF_023809625.1	1	0.536843	1.30137	A.baumannii:CRISPR-Cas-I-F
GCF_001457535.1	GCF_003010675.1	1	0.5392	1.29938	A.baumannii:CRISPR-Cas-I-F
GCF_003010675.1	GCF_014874575.1	1	0.540044	1.29866	A.baumannii:CRISPR-Cas-I-F
GCF_003010675.1	GCF_023809625.1	1	0.540094	1.29862	A.baumannii:CRISPR-Cas-I-F
GCF_001457535.1	GCF_003522845.1	1	0.5417	1.29727	A.baumannii:CRISPR-Cas-I-F
GCF_003522845.1	GCF_014874575.1	1	0.542545	1.29656	A.baumannii:CRISPR-Cas-I-F
GCF_003522845.1	GCF_023809625.1	1	0.542594	1.29652	A.baumannii:CRISPR-Cas-I-F
GCF_001457535.1	GCF_002947845.1	1	0.543275	1.29595	A.baumannii:CRISPR-Cas-I-F
GCF_002947845.1	GCF_014874575.1	1	0.544119	1.29524	A.baumannii:CRISPR-Cas-I-F
GCF_002947845.1	GCF_023809625.1	1	0.544168	1.2952	A.baumannii:CRISPR-Cas-I-F
GCF_001457535.1	GCF_024749485.1	1	0.551084	1.28942	A.baumannii:CRISPR-Cas-I-F
GCF_014874575.1	GCF_024749485.1	1	0.551928	1.28872	A.baumannii:CRISPR-Cas-I-F
GCF_023809625.1	GCF_024749485.1	1	0.551978	1.28868	A.baumannii:CRISPR-Cas-I-F
GCF_001457535.1	GCF_012935005.1	1	0.55454	1.28655	A.baumannii:CRISPR-Cas-I-F
GCF_012935005.1	GCF_014874575.1	1	0.555384	1.28586	A.baumannii:CRISPR-Cas-I-F
GCF_012935005.1	GCF_023809625.1	1	0.555434	1.28581	A.baumannii:CRISPR-Cas-I-F
GCF_018075345.1	GCF_029635865.1	0	0.000561624	0.999439	E.coli:CRISPR-Cas-I-E
GCF_001678965.1	GCF_023518355.1	0.111111	0.000651773	1.11039	E.coli:CRISPR-Cas-I-E
GCF_002853655.1	GCF_003018815.1	0.185185	0.00339871	1.18117	E.coli:CRISPR-Cas-I-E
GCF_003112185.1	GCF_011996085.1	0.454545	0.00562177	1.44641	E.coli:CRISPR-Cas-I-E
GCF_021535005.1	GCF_024585825.1	0.142857	0.00629862	1.1357	E.coli:CRISPR-Cas-I-E
GCF_001901145.1	GCF_030413805.1	1	0.0067917	1.98651	E.coli:CRISPR-Cas-I-E
GCF_013315715.1	GCF_030295605.1	0.115385	0.00879825	1.10566	E.coli:CRISPR-Cas-I-E
GCF_005037845.1	GCF_016127695.1	0.777778	0.0102056	1.75982	E.coli:CRISPR-Cas-I-E
GCF_001721225.1	GCF_002863685.1	0.6	0.010321	1.58366	E.coli:CRISPR-Cas-I-E
GCF_030285585.1	GCF_030389925.1	0.111111	0.010348	1.09973	E.coli:CRISPR-Cas-I-E
GCF_011996085.1	GCF_031357085.1	0.142857	0.011172	1.13023	E.coli:CRISPR-Cas-I-E
GCF_003018535.1	GCF_031357085.1	0.5	0.0112761	1.48327	E.coli:CRISPR-Cas-I-E
GCF_003112185.1	GCF_031357085.1	0.333333	0.0123473	1.31707	E.coli:CRISPR-Cas-I-E
GCF_003111785.1	GCF_016944655.1	0.764706	0.0124753	1.74296	E.coli:CRISPR-Cas-I-E
GCF_030296115.1	GCF_032375105.1	0.714286	0.0127332	1.69273	E.coli:CRISPR-Cas-I-E
GCF_022368815.1	GCF_024298945.1	1	0.0137102	1.97295	E.coli:CRISPR-Cas-I-E
GCF_022493455.1	GCF_028551235.1	0.62963	0.0146505	1.6061	E.coli:CRISPR-Cas-I-E
GCF_009762385.1	GCF_016728085.1	0.529412	0.0151411	1.5066	E.coli:CRISPR-Cas-I-E
GCF_023612415.1	GCF_028201655.1	0.9	0.0154805	1.87104	E.coli:CRISPR-Cas-I-E
GCF_002855415.1	GCF_003018815.1	0.2	0.0158731	1.18125	E.coli:CRISPR-Cas-I-E
GCF_003018535.1	GCF_011996085.1	0.428571	0.0160764	1.40597	E.coli:CRISPR-Cas-I-E
GCF_020883315.1	GCF_024329785.2	0.411765	0.0162152	1.38924	E.coli:CRISPR-Cas-I-E
GCF_016728085.1	GCF_032382315.1	0.235294	0.0162284	1.21557	E.coli:CRISPR-Cas-I-E
GCF_001721225.1	GCF_003018375.1	0.818182	0.0162725	1.78907	E.coli:CRISPR-Cas-I-E
GCF_003111785.1	GCF_024585965.1	0.9	0.0168795	1.86846	E.coli:CRISPR-Cas-I-E
GCF_003018535.1	GCF_003112185.1	0.333333	0.0172516	1.31072	E.coli:CRISPR-Cas-I-E
GCF_019969485.1	GCF_025853875.1	0.0833333	0.0174155	1.06479	E.coli:CRISPR-Cas-I-E
GCF_016944655.1	GCF_024585965.1	0.473684	0.0175567	1.44826	E.coli:CRISPR-Cas-I-E
GCF_002853655.1	GCF_002855415.1	0.310345	0.0181875	1.28694	E.coli:CRISPR-Cas-I-E
GCF_009762385.1	GCF_032382315.1	0.263158	0.0186372	1.24005	E.coli:CRISPR-Cas-I-E
GCF_018966785.1	GCF_030296215.1	0.2	0.0190647	1.17755	E.coli:CRISPR-Cas-I-E
GCF_003017995.1	GCF_003956365.1	0.111111	0.0199126	1.08942	E.coli:CRISPR-Cas-I-E
GCF_002741315.1	GCF_024918775.1	0.375	0.0203211	1.34761	E.coli:CRISPR-Cas-I-E
GCF_022494355.1	GCF_028551235.1	0.642857	0.0218001	1.60781	E.coli:CRISPR-Cas-I-E
GCF_001901085.1	GCF_022117655.1	0.0222222	0.0221814	1.00004	E.coli:CRISPR-Cas-I-E
GCF_009950125.1	GCF_015571855.1	0.818182	0.0227803	1.77769	E.coli:CRISPR-Cas-I-E
GCF_002863685.1	GCF_003018375.1	0.8	0.0239552	1.75789	E.coli:CRISPR-Cas-I-E
GCF_024223415.1	GCF_900635325.1	0.0384615	0.0250896	1.01304	E.coli:CRISPR-Cas-I-E
GCF_022117655.1	GCF_029224125.1	0.0465116	0.0253471	1.02064	E.coli:CRISPR-Cas-I-E
GCF_022493335.1	GCF_030389945.1	0.714286	0.0255644	1.67155	E.coli:CRISPR-Cas-I-E
GCF_002741595.1	GCF_003018755.1	0.428571	0.025876	1.39254	E.coli:CRISPR-Cas-I-E
GCF_002211725.1	GCF_025853875.1	0.0833333	0.0262866	1.05559	E.coli:CRISPR-Cas-I-E
GCF_004801575.1	GCF_024298945.1	1	0.0265855	1.94821	E.coli:CRISPR-Cas-I-E
GCF_022493455.1	GCF_022494355.1	0.454545	0.027106	1.41616	E.coli:CRISPR-Cas-I-E
GCF_000599645.1	GCF_030384745.1	0.3	0.0273412	1.2654	E.coli:CRISPR-Cas-I-E
GCF_021441985.1	GCF_030013245.1	0.692308	0.0274942	1.64702	E.coli:CRISPR-Cas-I-E
GCF_002211725.1	GCF_019969485.1	0	0.0284421	0.972344	E.coli:CRISPR-Cas-I-E
GCF_000017745.1	GCF_024585005.1	0.2	0.0288454	1.16636	E.coli:CRISPR-Cas-I-E
GCF_002853965.1	GCF_020827615.1	1	0.0291003	1.94345	E.coli:CRISPR-Cas-I-E
GCF_001900435.1	GCF_904863445.1	0.0357143	0.0292214	1.00631	E.coli:CRISPR-Cas-I-E
GCF_004801575.1	GCF_022368815.1	0.533333	0.029584	1.48927	E.coli:CRISPR-Cas-I-E
GCF_003018755.1	GCF_003956365.1	0.666667	0.0299501	1.6182	E.coli:CRISPR-Cas-I-E
GCF_024225435.1	GCF_024585965.1	0.357143	0.0304119	1.31709	E.coli:CRISPR-Cas-I-E
GCF_002741315.1	GCF_008375335.1	0.6	0.0318765	1.55057	E.coli:CRISPR-Cas-I-E
GCF_014169775.1	GCF_017357765.1	0.344828	0.0320722	1.30304	E.coli:CRISPR-Cas-I-E
GCF_003018755.1	GCF_010365485.1	0.428571	0.0321324	1.3841	E.coli:CRISPR-Cas-I-E
GCF_004801575.1	GCF_024585965.1	0.307692	0.0321671	1.26694	E.coli:CRISPR-Cas-I-E
GCF_003017995.1	GCF_003018755.1	0.428571	0.0322313	1.38396	E.coli:CRISPR-Cas-I-E
GCF_003711005.1	GCF_004801575.1	0.533333	0.0325291	1.48503	E.coli:CRISPR-Cas-I-E
GCF_003204155.1	GCF_032382315.1	0.352941	0.0331828	1.30949	E.coli:CRISPR-Cas-I-E
GCF_001677515.1	GCF_022493335.1	0.652174	0.0332844	1.59895	E.coli:CRISPR-Cas-I-E
GCF_004801575.1	GCF_008375335.1	0.777778	0.0338331	1.7196	E.coli:CRISPR-Cas-I-E
GCF_003204155.1	GCF_016728085.1	0.533333	0.0338667	1.48311	E.coli:CRISPR-Cas-I-E
GCF_022354225.1	GCF_030168755.1	0	0.0339523	0.967163	E.coli:CRISPR-Cas-I-E
GCF_001007915.1	GCF_009950805.1	0	0.0339911	0.967126	E.coli:CRISPR-Cas-I-E
GCF_003571765.1	GCF_024298465.1	0.121951	0.0342961	1.08475	E.coli:CRISPR-Cas-I-E
GCF_004801575.1	GCF_024225435.1	0.1875	0.0344535	1.14795	E.coli:CRISPR-Cas-I-E
GCF_022385195.1	GCF_022453605.1	0.333333	0.0355028	1.28762	E.coli:CRISPR-Cas-I-E
GCF_002163935.1	GCF_005037845.1	0.4	0.035576	1.3519	E.coli:CRISPR-Cas-I-E
GCF_002741595.1	GCF_003956365.1	0.111111	0.0358913	1.07261	E.coli:CRISPR-Cas-I-E
GCF_002494365.2	GCF_014770895.1	0.230769	0.0359882	1.18801	E.coli:CRISPR-Cas-I-E
GCF_020827635.1	GCF_023373585.1	0.384615	0.0360986	1.33637	E.coli:CRISPR-Cas-I-E
GCF_003204155.1	GCF_009762385.1	0.294118	0.0362755	1.24882	E.coli:CRISPR-Cas-I-E
GCF_001900495.1	GCF_016806005.1	1	0.0362978	1.92995	E.coli:CRISPR-Cas-I-E
GCF_003030245.1	GCF_030013385.1	0.5	0.0365212	1.44715	E.coli:CRISPR-Cas-I-E
GCF_002741315.1	GCF_004801575.1	0.454545	0.0367754	1.40295	E.coli:CRISPR-Cas-I-E
GCF_022117635.1	GCF_024298725.1	0.733333	0.0372258	1.67112	E.coli:CRISPR-Cas-I-E
GCF_001900775.1	GCF_030013245.1	0.777778	0.0373801	1.71372	E.coli:CRISPR-Cas-I-E
GCF_003336405.1	GCF_022117635.1	0.555556	0.0379968	1.49861	E.coli:CRISPR-Cas-I-E
GCF_002741595.1	GCF_003017995.1	0	0.0381725	0.963231	E.coli:CRISPR-Cas-I-E
GCF_002855325.1	GCF_013389695.1	0.166667	0.038176	1.12377	E.coli:CRISPR-Cas-I-E
GCF_024298945.1	GCF_024585965.1	1	0.0384332	1.92598	E.coli:CRISPR-Cas-I-E
GCF_001677515.1	GCF_030389945.1	0.75	0.0390094	1.6843	E.coli:CRISPR-Cas-I-E
GCF_003111785.1	GCF_024225435.1	0.538462	0.0395012	1.48	E.coli:CRISPR-Cas-I-E
GCF_004801575.1	GCF_008080655.1	0.333333	0.0395629	1.28259	E.coli:CRISPR-Cas-I-E
GCF_008375335.1	GCF_024918775.1	0.666667	0.0397181	1.603	E.coli:CRISPR-Cas-I-E
GCF_008375335.1	GCF_024298945.1	1	0.0400992	1.92289	E.coli:CRISPR-Cas-I-E
GCF_016944655.1	GCF_024225435.1	0.36	0.0401783	1.30747	E.coli:CRISPR-Cas-I-E
GCF_001901085.1	GCF_029224125.1	0.0714286	0.0402322	1.02999	E.coli:CRISPR-Cas-I-E
GCF_002163935.1	GCF_016127695.1	0.384615	0.0402452	1.33105	E.coli:CRISPR-Cas-I-E
GCF_009950125.1	GCF_030389715.1	0.6	0.0403905	1.53788	E.coli:CRISPR-Cas-I-E
GCF_002310555.1	GCF_009948655.1	0.117647	0.0405468	1.0741	E.coli:CRISPR-Cas-I-E
GCF_003031225.1	GCF_003956265.1	0.714286	0.0406944	1.64725	E.coli:CRISPR-Cas-I-E
GCF_000801165.1	GCF_017088445.1	0.826087	0.0407143	1.75465	E.coli:CRISPR-Cas-I-E
GCF_024225435.1	GCF_024298945.1	1	0.0407197	1.92175	E.coli:CRISPR-Cas-I-E
GCF_014295315.1	GCF_018075345.1	1	0.0407438	1.9217	E.coli:CRISPR-Cas-I-E
GCF_008375335.1	GCF_024585965.1	0.857143	0.0407801	1.78438	E.coli:CRISPR-Cas-I-E
GCF_003112205.1	GCF_023658345.1	0.243243	0.0408087	1.1945	E.coli:CRISPR-Cas-I-E
GCF_014295315.1	GCF_029635865.1	1	0.0409917	1.92124	E.coli:CRISPR-Cas-I-E
GCF_003112145.1	GCF_900636795.1	0.636364	0.0411418	1.5717	E.coli:CRISPR-Cas-I-E
GCF_003111785.1	GCF_004801575.1	0.666667	0.0412564	1.60063	E.coli:CRISPR-Cas-I-E
GCF_022368815.1	GCF_024585965.1	0.384615	0.0414317	1.32953	E.coli:CRISPR-Cas-I-E
GCF_015571855.1	GCF_030389715.1	1	0.0414747	1.92035	E.coli:CRISPR-Cas-I-E
GCF_013201175.1	GCF_014075915.1	0.857143	0.0418521	1.78254	E.coli:CRISPR-Cas-I-E
GCF_004801575.1	GCF_016944655.1	0.304348	0.0419335	1.25185	E.coli:CRISPR-Cas-I-E
GCF_004328685.1	GCF_022969555.2	1	0.0421885	1.91904	E.coli:CRISPR-Cas-I-E
GCF_002741315.1	GCF_032382315.1	0.692308	0.0422371	1.62373	E.coli:CRISPR-Cas-I-E
GCF_002855325.1	GCF_002951775.1	1	0.0422978	1.91884	E.coli:CRISPR-Cas-I-E
GCF_002741595.1	GCF_010365485.1	0	0.0424216	0.959305	E.coli:CRISPR-Cas-I-E
GCF_024298465.1	GCF_032382315.1	0.285714	0.0427011	1.23306	E.coli:CRISPR-Cas-I-E
GCF_002741315.1	GCF_016728085.1	0.909091	0.0429211	1.83052	E.coli:CRISPR-Cas-I-E
GCF_002741315.1	GCF_024298945.1	1	0.0430415	1.91747	E.coli:CRISPR-Cas-I-E
GCF_008375335.1	GCF_024225435.1	0.8	0.0430666	1.72568	E.coli:CRISPR-Cas-I-E
GCF_008375335.1	GCF_022368815.1	0.888889	0.0430977	1.81085	E.coli:CRISPR-Cas-I-E
GCF_003711005.1	GCF_024298945.1	1	0.0432918	1.91701	E.coli:CRISPR-Cas-I-E
GCF_022385195.1	GCF_022493955.1	1	0.0433165	1.91696	E.coli:CRISPR-Cas-I-E
GCF_016728085.1	GCF_024298465.1	0.421053	0.0433851	1.36196	E.coli:CRISPR-Cas-I-E
GCF_002741315.1	GCF_003204155.1	0.636364	0.043398	1.5683	E.coli:CRISPR-Cas-I-E
GCF_022368815.1	GCF_024225435.1	0.4375	0.0437182	1.37729	E.coli:CRISPR-Cas-I-E
GCF_002741315.1	GCF_024585965.1	0.333333	0.0437225	1.27748	E.coli:CRISPR-Cas-I-E
GCF_003204155.1	GCF_024298465.1	0.263158	0.043862	1.21008	E.coli:CRISPR-Cas-I-E
GCF_002741315.1	GCF_024298465.1	0.533333	0.0443045	1.46828	E.coli:CRISPR-Cas-I-E
GCF_004801575.1	GCF_024918775.1	0.666667	0.044617	1.59548	E.coli:CRISPR-Cas-I-E
GCF_014168975.1	GCF_022117655.1	0.0217391	0.0449442	0.977793	E.coli:CRISPR-Cas-I-E
GCF_002741315.1	GCF_009762385.1	0.461538	0.0453298	1.39816	E.coli:CRISPR-Cas-I-E
GCF_017639025.1	GCF_024329775.2	0.466667	0.045396	1.40298	E.coli:CRISPR-Cas-I-E
GCF_008375335.1	GCF_032382315.1	0.727273	0.0455118	1.65208	E.coli:CRISPR-Cas-I-E
GCF_018075345.1	GCF_022058225.1	0.0769231	0.045701	1.02986	E.coli:CRISPR-Cas-I-E
GCF_003571765.1	GCF_032382315.1	0.351351	0.0457709	1.29221	E.coli:CRISPR-Cas-I-E
GCF_009762385.1	GCF_024298465.1	0.0952381	0.0457938	1.04728	E.coli:CRISPR-Cas-I-E
GCF_022058225.1	GCF_029635865.1	0.0769231	0.0459489	1.02961	E.coli:CRISPR-Cas-I-E
GCF_002741315.1	GCF_024225435.1	0.416667	0.0460089	1.35435	E.coli:CRISPR-Cas-I-E
GCF_002741315.1	GCF_022368815.1	0.545455	0.04604	1.47743	E.coli:CRISPR-Cas-I-E
GCF_008375335.1	GCF_016728085.1	0.888889	0.0461958	1.80548	E.coli:CRISPR-Cas-I-E
GCF_003711005.1	GCF_022368815.1	0.733333	0.0462902	1.65665	E.coli:CRISPR-Cas-I-E
GCF_003571765.1	GCF_016728085.1	0.575758	0.0464549	1.50581	E.coli:CRISPR-Cas-I-E
GCF_003956365.1	GCF_010365485.1	0.111111	0.0464958	1.06174	E.coli:CRISPR-Cas-I-E
GCF_001900775.1	GCF_021441985.1	0.481481	0.0466459	1.41546	E.coli:CRISPR-Cas-I-E
GCF_003204155.1	GCF_008375335.1	0.666667	0.0466727	1.59235	E.coli:CRISPR-Cas-I-E
GCF_001660565.1	GCF_020827615.1	0.142857	0.0467772	1.09179	E.coli:CRISPR-Cas-I-E
GCF_001678965.1	GCF_009728565.1	0.538462	0.0468864	1.46956	E.coli:CRISPR-Cas-I-E
GCF_009728565.1	GCF_023518355.1	0.454545	0.0469085	1.38937	E.coli:CRISPR-Cas-I-E
GCF_003204155.1	GCF_003571765.1	0.151515	0.0469318	1.0999	E.coli:CRISPR-Cas-I-E
GCF_002741315.1	GCF_003571765.1	0.52	0.0473743	1.45125	E.coli:CRISPR-Cas-I-E
GCF_003111785.1	GCF_024298945.1	1	0.0475225	1.90927	E.coli:CRISPR-Cas-I-E
GCF_022493455.1	GCF_904711305.1	1	0.047526	1.90926	E.coli:CRISPR-Cas-I-E
GCF_008375335.1	GCF_024298465.1	0.769231	0.0475792	1.68888	E.coli:CRISPR-Cas-I-E
GCF_016944655.1	GCF_024298945.1	1	0.0481997	1.90803	E.coli:CRISPR-Cas-I-E
GCF_028551235.1	GCF_904711305.1	1	0.0482725	1.9079	E.coli:CRISPR-Cas-I-E
GCF_008375335.1	GCF_009762385.1	0.727273	0.0486045	1.64721	E.coli:CRISPR-Cas-I-E
GCF_003017995.1	GCF_010365485.1	0	0.048777	0.953492	E.coli:CRISPR-Cas-I-E
GCF_022385195.1	GCF_022493455.1	0.882353	0.0488024	1.79476	E.coli:CRISPR-Cas-I-E
GCF_003571765.1	GCF_009762385.1	0.135135	0.0488637	1.08225	E.coli:CRISPR-Cas-I-E
GCF_003711005.1	GCF_024585965.1	0.769231	0.0488733	1.68679	E.coli:CRISPR-Cas-I-E
GCF_014168975.1	GCF_029224125.1	0.0697674	0.0492108	1.01959	E.coli:CRISPR-Cas-I-E
GCF_022385195.1	GCF_028551235.1	0.5	0.0495488	1.42919	E.coli:CRISPR-Cas-I-E
GCF_024585505.1	GCF_024585865.1	0.7	0.0498354	1.6193	E.coli:CRISPR-Cas-I-E
GCF_003111785.1	GCF_008375335.1	0.5	0.0498694	1.42875	E.coli:CRISPR-Cas-I-E
GCF_024918775.1	GCF_032382315.1	0.428571	0.0500787	1.36044	E.coli:CRISPR-Cas-I-E
GCF_004801575.1	GCF_032382315.1	0.470588	0.0504107	1.40001	E.coli:CRISPR-Cas-I-E
GCF_003111785.1	GCF_022368815.1	0.75	0.050521	1.66584	E.coli:CRISPR-Cas-I-E
GCF_003711005.1	GCF_008375335.1	0.666667	0.0505393	1.58649	E.coli:CRISPR-Cas-I-E
GCF_008375335.1	GCF_016944655.1	0.636364	0.0505466	1.55763	E.coli:CRISPR-Cas-I-E
GCF_003571765.1	GCF_008375335.1	0.714286	0.050649	1.63164	E.coli:CRISPR-Cas-I-E
GCF_016728085.1	GCF_024918775.1	0.583333	0.0507627	1.50684	E.coli:CRISPR-Cas-I-E
GCF_001900905.1	GCF_009671105.1	1	0.0507878	1.90333	E.coli:CRISPR-Cas-I-E
GCF_024298945.1	GCF_024918775.1	1	0.0508832	1.90316	E.coli:CRISPR-Cas-I-E
GCF_004801575.1	GCF_016728085.1	0.4	0.0510947	1.33194	E.coli:CRISPR-Cas-I-E
GCF_003711005.1	GCF_024225435.1	0.5625	0.0511598	1.48645	E.coli:CRISPR-Cas-I-E
GCF_016944655.1	GCF_022368815.1	0.565217	0.0511981	1.48898	E.coli:CRISPR-Cas-I-E
GCF_003204155.1	GCF_024918775.1	0.333333	0.0512396	1.26834	E.coli:CRISPR-Cas-I-E
GCF_012934675.1	GCF_023658345.1	0.485714	0.051261	1.41327	E.coli:CRISPR-Cas-I-E
GCF_024585965.1	GCF_024918775.1	0.6	0.0515641	1.52154	E.coli:CRISPR-Cas-I-E
GCF_003204155.1	GCF_004801575.1	0.666667	0.0515716	1.58493	E.coli:CRISPR-Cas-I-E
GCF_018075345.1	GCF_024585445.1	0.333333	0.0518678	1.26759	E.coli:CRISPR-Cas-I-E
GCF_022494705.1	GCF_030295605.1	0.581395	0.0519697	1.50327	E.coli:CRISPR-Cas-I-E
GCF_002968715.1	GCF_022493455.1	1	0.0520014	1.90114	E.coli:CRISPR-Cas-I-E
GCF_024585445.1	GCF_029635865.1	0.333333	0.0521157	1.26729	E.coli:CRISPR-Cas-I-E
GCF_024298465.1	GCF_024918775.1	0.5	0.0521461	1.42566	E.coli:CRISPR-Cas-I-E
GCF_001678965.1	GCF_006777065.1	0.2	0.0522543	1.14041	E.coli:CRISPR-Cas-I-E
GCF_006777065.1	GCF_023518355.1	0.304348	0.0522764	1.23955	E.coli:CRISPR-Cas-I-E
GCF_003956345.1	GCF_014705965.1	0.3	0.052375	1.2353	E.coli:CRISPR-Cas-I-E
GCF_003999795.1	GCF_902810325.1	0	0.0524086	0.950201	E.coli:CRISPR-Cas-I-E
GCF_004801575.1	GCF_024298465.1	0.263158	0.0524781	1.20018	E.coli:CRISPR-Cas-I-E
GCF_002968715.1	GCF_028551235.1	1	0.0527478	1.89979	E.coli:CRISPR-Cas-I-E
GCF_002741315.1	GCF_003111785.1	0.75	0.0528118	1.66222	E.coli:CRISPR-Cas-I-E
GCF_013315715.1	GCF_022494705.1	0.512195	0.0529681	1.43613	E.coli:CRISPR-Cas-I-E
GCF_003336405.1	GCF_024298725.1	0.32	0.0530246	1.25353	E.coli:CRISPR-Cas-I-E
GCF_009762385.1	GCF_024918775.1	0.428571	0.0531715	1.35645	E.coli:CRISPR-Cas-I-E
GCF_014705965.1	GCF_024331345.2	0.6	0.0534358	1.51884	E.coli:CRISPR-Cas-I-E
GCF_002741315.1	GCF_003711005.1	0.818182	0.0534816	1.72588	E.coli:CRISPR-Cas-I-E
GCF_002741315.1	GCF_016944655.1	0.6	0.0534889	1.51876	E.coli:CRISPR-Cas-I-E
GCF_004801575.1	GCF_009762385.1	0.352941	0.0535034	1.28423	E.coli:CRISPR-Cas-I-E
GCF_003112205.1	GCF_012934675.1	0.692308	0.0535317	1.60632	E.coli:CRISPR-Cas-I-E
GCF_024225435.1	GCF_024918775.1	0.461538	0.0538506	1.38686	E.coli:CRISPR-Cas-I-E
GCF_022368815.1	GCF_024918775.1	0.416667	0.0538816	1.34424	E.coli:CRISPR-Cas-I-E
GCF_022453605.1	GCF_022493955.1	1	0.0541588	1.89725	E.coli:CRISPR-Cas-I-E
GCF_001901465.1	GCF_018460065.1	1	0.0546642	1.89634	E.coli:CRISPR-Cas-I-E
GCF_018986835.1	GCF_024226085.1	0.304348	0.0549683	1.23639	E.coli:CRISPR-Cas-I-E
GCF_023658425.1	GCF_030295215.1	0.2	0.0550671	1.13737	E.coli:CRISPR-Cas-I-E
GCF_003571765.1	GCF_024918775.1	0.407407	0.0552159	1.33376	E.coli:CRISPR-Cas-I-E
GCF_024298785.1	GCF_032375105.1	0.777778	0.0552212	1.68474	E.coli:CRISPR-Cas-I-E
GCF_000464955.2	GCF_022493675.1	0.631579	0.0552433	1.54616	E.coli:CRISPR-Cas-I-E
GCF_004801575.1	GCF_013694345.1	0.375	0.0553415	1.3029	E.coli:CRISPR-Cas-I-E
GCF_022493215.1	GCF_027947615.1	0.466667	0.0554382	1.38963	E.coli:CRISPR-Cas-I-E
GCF_003571765.1	GCF_004801575.1	0.454545	0.0555479	1.378	E.coli:CRISPR-Cas-I-E
GCF_001007915.1	GCF_003018755.1	0.666667	0.0555742	1.57892	E.coli:CRISPR-Cas-I-E
GCF_002855325.1	GCF_030168755.1	0.166667	0.0556261	1.10519	E.coli:CRISPR-Cas-I-E
GCF_003018755.1	GCF_020541005.1	1	0.0557119	1.89446	E.coli:CRISPR-Cas-I-E
GCF_002951775.1	GCF_013389695.1	1	0.0559996	1.89394	E.coli:CRISPR-Cas-I-E
GCF_008080655.1	GCF_024298945.1	1	0.0562678	1.89346	E.coli:CRISPR-Cas-I-E
GCF_013389695.1	GCF_030168755.1	0	0.0566362	0.9464	E.coli:CRISPR-Cas-I-E
GCF_024298945.1	GCF_032382315.1	1	0.0566768	1.89273	E.coli:CRISPR-Cas-I-E
GCF_001901125.1	GCF_904842665.1	1	0.0572926	1.89162	E.coli:CRISPR-Cas-I-E
GCF_003018755.1	GCF_009950805.1	0.666667	0.0573087	1.57633	E.coli:CRISPR-Cas-I-E
GCF_024585965.1	GCF_032382315.1	0.466667	0.0573578	1.38711	E.coli:CRISPR-Cas-I-E
GCF_016728085.1	GCF_024298945.1	1	0.0573608	1.8915	E.coli:CRISPR-Cas-I-E
GCF_013393825.1	GCF_016942615.1	0.666667	0.0575806	1.57592	E.coli:CRISPR-Cas-I-E
GCF_004801575.1	GCF_014705965.1	1	0.0576043	1.89107	E.coli:CRISPR-Cas-I-E
GCF_003018815.1	GCF_004328685.1	0.555556	0.0576248	1.4708	E.coli:CRISPR-Cas-I-E
GCF_003204155.1	GCF_024298945.1	1	0.0578377	1.89065	E.coli:CRISPR-Cas-I-E
GCF_018884545.1	GCF_020616495.1	1	0.0579054	1.89053	E.coli:CRISPR-Cas-I-E
GCF_003111785.1	GCF_003711005.1	0.5	0.0579626	1.41782	E.coli:CRISPR-Cas-I-E
GCF_024226085.1	GCF_024585925.1	0.130435	0.0580208	1.06844	E.coli:CRISPR-Cas-I-E
GCF_016728085.1	GCF_024585965.1	0.615385	0.0580417	1.52677	E.coli:CRISPR-Cas-I-E
GCF_002056065.1	GCF_904863445.1	0.45	0.0582186	1.37023	E.coli:CRISPR-Cas-I-E
GCF_003204155.1	GCF_024585965.1	0.615385	0.0585186	1.52608	E.coli:CRISPR-Cas-I-E
GCF_003711005.1	GCF_016944655.1	0.652174	0.0586398	1.56066	E.coli:CRISPR-Cas-I-E
GCF_024298465.1	GCF_024298945.1	1	0.0587442	1.88903	E.coli:CRISPR-Cas-I-E
GCF_014705965.1	GCF_018075345.1	1	0.0592239	1.88817	E.coli:CRISPR-Cas-I-E
GCF_011492885.1	GCF_022558405.1	0.75	0.0592489	1.65211	E.coli:CRISPR-Cas-I-E
GCF_008080655.1	GCF_022368815.1	0.388889	0.0592663	1.31118	E.coli:CRISPR-Cas-I-E
GCF_024298785.1	GCF_030296115.1	0.411765	0.0593538	1.33267	E.coli:CRISPR-Cas-I-E
GCF_024298465.1	GCF_024585965.1	0.352941	0.0594251	1.27705	E.coli:CRISPR-Cas-I-E
GCF_014705965.1	GCF_029635865.1	1	0.0594718	1.88773	E.coli:CRISPR-Cas-I-E
GCF_024225435.1	GCF_032382315.1	0.444444	0.0596442	1.36314	E.coli:CRISPR-Cas-I-E
GCF_022368815.1	GCF_032382315.1	0.411765	0.0596753	1.33226	E.coli:CRISPR-Cas-I-E
GCF_003591595.1	GCF_022493455.1	0.6	0.0597243	1.50983	E.coli:CRISPR-Cas-I-E
GCF_009762385.1	GCF_024298945.1	1	0.0597696	1.8872	E.coli:CRISPR-Cas-I-E
GCF_001901085.1	GCF_014168975.1	0.0444444	0.0598293	0.985484	E.coli:CRISPR-Cas-I-E
GCF_002968715.1	GCF_022385195.1	1	0.0598785	1.88701	E.coli:CRISPR-Cas-I-E
GCF_002853655.1	GCF_004328685.1	0.529412	0.0599392	1.44292	E.coli:CRISPR-Cas-I-E
GCF_016728085.1	GCF_024225435.1	0.4375	0.0603282	1.35571	E.coli:CRISPR-Cas-I-E
GCF_016728085.1	GCF_022368815.1	0.6	0.0603593	1.50892	E.coli:CRISPR-Cas-I-E
GCF_001660565.1	GCF_002853965.1	1	0.0603854	1.88611	E.coli:CRISPR-Cas-I-E
GCF_009762385.1	GCF_024585965.1	0.266667	0.0604505	1.19446	E.coli:CRISPR-Cas-I-E
GCF_003591595.1	GCF_028551235.1	0.190476	0.0604707	1.12259	E.coli:CRISPR-Cas-I-E
GCF_003111785.1	GCF_024918775.1	0.444444	0.0606534	1.36184	E.coli:CRISPR-Cas-I-E
GCF_001678965.1	GCF_001900925.1	0.4	0.0606869	1.3199	E.coli:CRISPR-Cas-I-E
GCF_001900925.1	GCF_023518355.1	0.333333	0.060709	1.25702	E.coli:CRISPR-Cas-I-E
GCF_022494355.1	GCF_904711305.1	1	0.0607279	1.8855	E.coli:CRISPR-Cas-I-E
GCF_005393605.2	GCF_012584495.1	0.68	0.0607455	1.58379	E.coli:CRISPR-Cas-I-E
GCF_004801575.1	GCF_018075345.1	1	0.0607702	1.88542	E.coli:CRISPR-Cas-I-E
GCF_003204155.1	GCF_024225435.1	0.5	0.0608051	1.41402	E.coli:CRISPR-Cas-I-E
GCF_003204155.1	GCF_022368815.1	0.4	0.0608362	1.31971	E.coli:CRISPR-Cas-I-E
GCF_000801165.1	GCF_022117655.1	0.551724	0.0608661	1.4627	E.coli:CRISPR-Cas-I-E
GCF_004801575.1	GCF_029635865.1	1	0.0610182	1.88498	E.coli:CRISPR-Cas-I-E
GCF_016904555.1	GCF_024918375.1	0.25	0.0611306	1.17799	E.coli:CRISPR-Cas-I-E
GCF_003711005.1	GCF_024918775.1	0.666667	0.0613233	1.57037	E.coli:CRISPR-Cas-I-E
GCF_016944655.1	GCF_024918775.1	0.764706	0.0613306	1.66273	E.coli:CRISPR-Cas-I-E
GCF_001007915.1	GCF_003956365.1	0	0.0613521	0.942194	E.coli:CRISPR-Cas-I-E
GCF_003956365.1	GCF_020541005.1	1	0.0614898	1.88414	E.coli:CRISPR-Cas-I-E
GCF_001007915.1	GCF_002741595.1	0.111111	0.0615154	1.04672	E.coli:CRISPR-Cas-I-E
GCF_002741595.1	GCF_020541005.1	1	0.0616531	1.88385	E.coli:CRISPR-Cas-I-E
GCF_016904555.1	GCF_030296175.1	0.1	0.0616782	1.0361	E.coli:CRISPR-Cas-I-E
GCF_024225435.1	GCF_024298465.1	0.2	0.0617116	1.13025	E.coli:CRISPR-Cas-I-E
GCF_022368815.1	GCF_024298465.1	0.315789	0.0617427	1.23927	E.coli:CRISPR-Cas-I-E
GCF_009948655.1	GCF_010669005.1	0.369048	0.0617501	1.28943	E.coli:CRISPR-Cas-I-E
GCF_002968715.1	GCF_003591595.1	1	0.0618075	1.88358	E.coli:CRISPR-Cas-I-E
GCF_003571765.1	GCF_024298945.1	1	0.0618141	1.88357	E.coli:CRISPR-Cas-I-E
GCF_008080655.1	GCF_024585965.1	0.5	0.0618493	1.41263	E.coli:CRISPR-Cas-I-E
GCF_022385195.1	GCF_022494355.1	0.666667	0.0620043	1.56936	E.coli:CRISPR-Cas-I-E
GCF_009950125.1	GCF_014771275.1	0.851852	0.0620882	1.7436	E.coli:CRISPR-Cas-I-E
GCF_003711005.1	GCF_008080655.1	0.333333	0.0622114	1.25524	E.coli:CRISPR-Cas-I-E
GCF_002310555.1	GCF_010669005.1	0.382716	0.0623426	1.30157	E.coli:CRISPR-Cas-I-E
GCF_003571765.1	GCF_024585965.1	0.448276	0.062495	1.36309	E.coli:CRISPR-Cas-I-E
GCF_024298725.1	GCF_024585005.1	0.275862	0.0626433	1.20065	E.coli:CRISPR-Cas-I-E
GCF_001901445.1	GCF_014169995.1	1	0.0626633	1.88206	E.coli:CRISPR-Cas-I-E
GCF_009762385.1	GCF_024225435.1	0.277778	0.062737	1.20235	E.coli:CRISPR-Cas-I-E
GCF_009762385.1	GCF_022368815.1	0.235294	0.062768	1.16234	E.coli:CRISPR-Cas-I-E
GCF_003956365.1	GCF_009950805.1	0	0.0630866	0.940657	E.coli:CRISPR-Cas-I-E
GCF_014771275.1	GCF_015571855.1	0.818182	0.0631724	1.71015	E.coli:CRISPR-Cas-I-E
GCF_002741595.1	GCF_009950805.1	0.111111	0.0632499	1.04501	E.coli:CRISPR-Cas-I-E
GCF_008080655.1	GCF_008375335.1	0.833333	0.0635153	1.72384	E.coli:CRISPR-Cas-I-E
GCF_002855325.1	GCF_022354225.1	0.166667	0.0635956	1.09691	E.coli:CRISPR-Cas-I-E
GCF_001007915.1	GCF_003017995.1	0.111111	0.0636333	1.04464	E.coli:CRISPR-Cas-I-E
GCF_022117655.1	GCF_022353565.1	1	0.0636627	1.8803	E.coli:CRISPR-Cas-I-E
GCF_023612415.1	GCF_902810375.1	1	0.0637485	1.88014	E.coli:CRISPR-Cas-I-E
GCF_003017995.1	GCF_020541005.1	1	0.063771	1.8801	E.coli:CRISPR-Cas-I-E
GCF_004801575.1	GCF_024331345.2	1	0.0640485	1.87961	E.coli:CRISPR-Cas-I-E
GCF_008080655.1	GCF_024225435.1	0.315789	0.0641358	1.23649	E.coli:CRISPR-Cas-I-E
GCF_000801165.1	GCF_003018855.1	1	0.0641645	1.87941	E.coli:CRISPR-Cas-I-E
GCF_009909505.1	GCF_904863445.1	0.26087	0.0642941	1.1847	E.coli:CRISPR-Cas-I-E
GCF_005037775.1	GCF_902825205.1	0.219512	0.0644996	1.14562	E.coli:CRISPR-Cas-I-E
GCF_013389695.1	GCF_022354225.1	0	0.0646057	0.939315	E.coli:CRISPR-Cas-I-E
GCF_003571765.1	GCF_024225435.1	0.314286	0.0647815	1.23432	E.coli:CRISPR-Cas-I-E
GCF_003571765.1	GCF_022368815.1	0.272727	0.0648125	1.19526	E.coli:CRISPR-Cas-I-E
GCF_013402895.1	GCF_026651225.1	0.0967742	0.0648535	1.02998	E.coli:CRISPR-Cas-I-E
GCF_003018855.1	GCF_022117655.1	1	0.0649919	1.87795	E.coli:CRISPR-Cas-I-E
GCF_014295315.1	GCF_024585445.1	1	0.0651186	1.87773	E.coli:CRISPR-Cas-I-E
GCF_002056065.1	GCF_030384745.1	0.333333	0.0651299	1.2518	E.coli:CRISPR-Cas-I-E
GCF_000801165.1	GCF_029224125.1	0.538462	0.0651326	1.44439	E.coli:CRISPR-Cas-I-E
GCF_002968715.1	GCF_022494355.1	1	0.0652033	1.87758	E.coli:CRISPR-Cas-I-E
GCF_000017745.1	GCF_024298725.1	0.217391	0.0653645	1.1427	E.coli:CRISPR-Cas-I-E
GCF_003017995.1	GCF_009950805.1	0.111111	0.0653678	1.04294	E.coli:CRISPR-Cas-I-E
GCF_001900925.1	GCF_009728565.1	0.692308	0.0655698	1.58817	E.coli:CRISPR-Cas-I-E
GCF_028201655.1	GCF_902810375.1	1	0.0656618	1.87677	E.coli:CRISPR-Cas-I-E
GCF_018075345.1	GCF_024331345.2	1	0.0656681	1.87676	E.coli:CRISPR-Cas-I-E
GCF_024331345.2	GCF_029635865.1	1	0.065916	1.87632	E.coli:CRISPR-Cas-I-E
GCF_022117635.1	GCF_024585005.1	0.636364	0.0659348	1.53514	E.coli:CRISPR-Cas-I-E
GCF_013694345.1	GCF_024298945.1	1	0.0661042	1.87599	E.coli:CRISPR-Cas-I-E
GCF_017088445.1	GCF_022117655.1	0.875	0.0661778	1.75862	E.coli:CRISPR-Cas-I-E
GCF_001678965.1	GCF_028623065.1	1	0.0663538	1.87555	E.coli:CRISPR-Cas-I-E
GCF_023518355.1	GCF_028623065.1	1	0.0663759	1.87551	E.coli:CRISPR-Cas-I-E
GCF_003111785.1	GCF_032382315.1	0.5	0.0664471	1.40654	E.coli:CRISPR-Cas-I-E
GCF_002741315.1	GCF_008080655.1	0.571429	0.0664576	1.4735	E.coli:CRISPR-Cas-I-E
GCF_001679985.1	GCF_001900925.1	1	0.0665384	1.87523	E.coli:CRISPR-Cas-I-E
GCF_003711005.1	GCF_014705965.1	1	0.0668442	1.87469	E.coli:CRISPR-Cas-I-E
GCF_003711005.1	GCF_032382315.1	0.352941	0.0671169	1.26785	E.coli:CRISPR-Cas-I-E
GCF_016944655.1	GCF_032382315.1	0.62963	0.0671242	1.52712	E.coli:CRISPR-Cas-I-E
GCF_003111785.1	GCF_016728085.1	0.5	0.067131	1.40564	E.coli:CRISPR-Cas-I-E
GCF_006777065.1	GCF_009728565.1	0.666667	0.0671957	1.56173	E.coli:CRISPR-Cas-I-E
GCF_003591595.1	GCF_022385195.1	0.40625	0.0676014	1.31721	E.coli:CRISPR-Cas-I-E
GCF_003111785.1	GCF_003204155.1	0.416667	0.0676079	1.32695	E.coli:CRISPR-Cas-I-E
GCF_003711005.1	GCF_016728085.1	0.333333	0.0678009	1.24867	E.coli:CRISPR-Cas-I-E
GCF_016728085.1	GCF_016944655.1	0.565217	0.0678082	1.46582	E.coli:CRISPR-Cas-I-E
GCF_002855415.1	GCF_004328685.1	0.6	0.0678281	1.49837	E.coli:CRISPR-Cas-I-E
GCF_022493855.1	GCF_022494435.1	1	0.0679011	1.87283	E.coli:CRISPR-Cas-I-E
GCF_003018815.1	GCF_022969555.2	1	0.0679167	1.87281	E.coli:CRISPR-Cas-I-E
GCF_022353565.1	GCF_029224125.1	1	0.0679292	1.87278	E.coli:CRISPR-Cas-I-E
GCF_022453605.1	GCF_022493455.1	0.857143	0.0681522	1.73865	E.coli:CRISPR-Cas-I-E
GCF_003204155.1	GCF_003711005.1	0.466667	0.0682778	1.37293	E.coli:CRISPR-Cas-I-E
GCF_003204155.1	GCF_016944655.1	0.652174	0.0682851	1.54657	E.coli:CRISPR-Cas-I-E
GCF_014705965.1	GCF_024298945.1	0.882353	0.068367	1.7619	E.coli:CRISPR-Cas-I-E
GCF_003111785.1	GCF_024298465.1	0.5	0.0685144	1.40382	E.coli:CRISPR-Cas-I-E
GCF_022385195.1	GCF_904711305.1	1	0.0685213	1.87175	E.coli:CRISPR-Cas-I-E
GCF_014295315.1	GCF_022058225.1	1	0.068554	1.87169	E.coli:CRISPR-Cas-I-E
GCF_003956345.1	GCF_024331345.2	0.615385	0.0686458	1.51162	E.coli:CRISPR-Cas-I-E
GCF_000017745.1	GCF_022117635.1	0.625	0.068656	1.5206	E.coli:CRISPR-Cas-I-E
GCF_003711005.1	GCF_013694345.1	0.5	0.0687488	1.40351	E.coli:CRISPR-Cas-I-E
GCF_018075345.1	GCF_024700875.2	1	0.0687715	1.87131	E.coli:CRISPR-Cas-I-E
GCF_022453605.1	GCF_028551235.1	0.612903	0.0688986	1.50894	E.coli:CRISPR-Cas-I-E
GCF_018223665.1	GCF_019428645.1	1	0.0689923	1.87092	E.coli:CRISPR-Cas-I-E
GCF_024700875.2	GCF_029635865.1	1	0.0690194	1.87087	E.coli:CRISPR-Cas-I-E
GCF_013694345.1	GCF_022368815.1	0.375	0.0691026	1.28613	E.coli:CRISPR-Cas-I-E
GCF_004801575.1	GCF_024585865.1	1	0.0691471	1.87065	E.coli:CRISPR-Cas-I-E
GCF_003711005.1	GCF_024298465.1	0.421053	0.0691843	1.3291	E.coli:CRISPR-Cas-I-E
GCF_016944655.1	GCF_024298465.1	0.483871	0.0691916	1.38784	E.coli:CRISPR-Cas-I-E
GCF_002056065.1	GCF_009909505.1	0.2	0.0692279	1.12231	E.coli:CRISPR-Cas-I-E
GCF_003018855.1	GCF_029224125.1	1	0.0692584	1.87046	E.coli:CRISPR-Cas-I-E
GCF_003018855.1	GCF_017088445.1	1	0.0694762	1.87007	E.coli:CRISPR-Cas-I-E
GCF_022919055.1	GCF_030996525.1	1	0.0694895	1.87005	E.coli:CRISPR-Cas-I-E
GCF_003112145.1	GCF_024730765.1	1	0.0695029	1.87003	E.coli:CRISPR-Cas-I-E
GCF_003111785.1	GCF_009762385.1	0.642857	0.0695398	1.53604	E.coli:CRISPR-Cas-I-E
GCF_003711005.1	GCF_018075345.1	1	0.0700102	1.86914	E.coli:CRISPR-Cas-I-E
GCF_016889505.1	GCF_025369915.1	0.12	0.0700746	1.04666	E.coli:CRISPR-Cas-I-E
GCF_003711005.1	GCF_009762385.1	0.529412	0.0702097	1.42908	E.coli:CRISPR-Cas-I-E
GCF_009762385.1	GCF_016944655.1	0.481481	0.070217	1.38428	E.coli:CRISPR-Cas-I-E
GCF_002853655.1	GCF_022969555.2	1	0.0702311	1.86876	E.coli:CRISPR-Cas-I-E
GCF_022493955.1	GCF_022919055.1	1	0.0702351	1.86875	E.coli:CRISPR-Cas-I-E
GCF_003711005.1	GCF_029635865.1	1	0.0702581	1.86871	E.coli:CRISPR-Cas-I-E
GCF_017088445.1	GCF_029224125.1	0.891892	0.0704443	1.76739	E.coli:CRISPR-Cas-I-E
GCF_000801165.1	GCF_014168975.1	0.586207	0.0706419	1.48155	E.coli:CRISPR-Cas-I-E
GCF_013315975.1	GCF_024508035.1	1	0.0706755	1.86798	E.coli:CRISPR-Cas-I-E
GCF_025369975.1	GCF_030285485.1	0.909091	0.0707834	1.78289	E.coli:CRISPR-Cas-I-E
GCF_004801575.1	GCF_024585505.1	1	0.0708402	1.86769	E.coli:CRISPR-Cas-I-E
GCF_003111785.1	GCF_008080655.1	0.666667	0.0709386	1.55627	E.coli:CRISPR-Cas-I-E
GCF_014771275.1	GCF_030389715.1	0.904762	0.0709484	1.77857	E.coli:CRISPR-Cas-I-E
GCF_000599645.1	GCF_002056065.1	0.571429	0.0710743	1.46715	E.coli:CRISPR-Cas-I-E
GCF_009728565.1	GCF_028623065.1	1	0.0712366	1.867	E.coli:CRISPR-Cas-I-E
GCF_014705965.1	GCF_024585865.1	0.5	0.0713494	1.4001	E.coli:CRISPR-Cas-I-E
GCF_014705965.1	GCF_022368815.1	1	0.0713654	1.86678	E.coli:CRISPR-Cas-I-E
GCF_018075345.1	GCF_024298945.1	1	0.0715329	1.86648	E.coli:CRISPR-Cas-I-E
GCF_003111785.1	GCF_003571765.1	0.555556	0.0715843	1.45164	E.coli:CRISPR-Cas-I-E
GCF_008080655.1	GCF_016944655.1	0.586207	0.0716158	1.4802	E.coli:CRISPR-Cas-I-E
GCF_003018655.1	GCF_020827615.1	0.894737	0.0716543	1.76805	E.coli:CRISPR-Cas-I-E
GCF_013694345.1	GCF_024585965.1	0.428571	0.0716857	1.33301	E.coli:CRISPR-Cas-I-E
GCF_002968715.1	GCF_904711305.1	0.230769	0.0717203	1.14841	E.coli:CRISPR-Cas-I-E
GCF_024298945.1	GCF_029635865.1	1	0.0717808	1.86605	E.coli:CRISPR-Cas-I-E
GCF_001007915.1	GCF_010365485.1	0.111111	0.0721199	1.03637	E.coli:CRISPR-Cas-I-E
GCF_012934495.1	GCF_020883315.1	0.157895	0.0722117	1.07991	E.coli:CRISPR-Cas-I-E
GCF_003571765.1	GCF_003711005.1	0.515152	0.0722541	1.41305	E.coli:CRISPR-Cas-I-E
GCF_010365485.1	GCF_020541005.1	1	0.0722576	1.86522	E.coli:CRISPR-Cas-I-E
GCF_003571765.1	GCF_016944655.1	0.461538	0.0722615	1.36304	E.coli:CRISPR-Cas-I-E
GCF_001678965.1	GCF_001679985.1	1	0.0724712	1.86485	E.coli:CRISPR-Cas-I-E
GCF_014295315.1	GCF_014705965.1	1	0.0724747	1.86485	E.coli:CRISPR-Cas-I-E
GCF_001679985.1	GCF_023518355.1	1	0.0724933	1.86481	E.coli:CRISPR-Cas-I-E
GCF_018415975.1	GCF_022493875.1	1	0.0725173	1.86477	E.coli:CRISPR-Cas-I-E
GCF_012934495.1	GCF_024329785.2	0.4	0.0726888	1.30513	E.coli:CRISPR-Cas-I-E
GCF_001901315.1	GCF_003591595.1	0.6	0.0727559	1.49149	E.coli:CRISPR-Cas-I-E
GCF_003956345.1	GCF_004801575.1	1	0.0728143	1.86426	E.coli:CRISPR-Cas-I-E
GCF_003591595.1	GCF_022494355.1	0.615385	0.0729262	1.50559	E.coli:CRISPR-Cas-I-E
GCF_014705965.1	GCF_024585505.1	0.4	0.0730426	1.3047	E.coli:CRISPR-Cas-I-E
GCF_001678965.1	GCF_020683245.1	1	0.0731353	1.8637	E.coli:CRISPR-Cas-I-E
GCF_020683245.1	GCF_023518355.1	1	0.0731574	1.86366	E.coli:CRISPR-Cas-I-E
GCF_001900925.1	GCF_028623065.1	1	0.0732856	1.86344	E.coli:CRISPR-Cas-I-E
GCF_003711005.1	GCF_024331345.2	1	0.0732885	1.86343	E.coli:CRISPR-Cas-I-E
GCF_008375335.1	GCF_013694345.1	0.8	0.0733517	1.67699	E.coli:CRISPR-Cas-I-E
GCF_014168975.1	GCF_022353565.1	1	0.0734385	1.86317	E.coli:CRISPR-Cas-I-E
GCF_002951775.1	GCF_030168755.1	1	0.0734497	1.86315	E.coli:CRISPR-Cas-I-E
GCF_009950805.1	GCF_010365485.1	0.111111	0.0738544	1.03469	E.coli:CRISPR-Cas-I-E
GCF_014705965.1	GCF_024585965.1	1	0.0739485	1.86229	E.coli:CRISPR-Cas-I-E
GCF_013694345.1	GCF_024225435.1	0.411765	0.0739722	1.31453	E.coli:CRISPR-Cas-I-E
GCF_004801575.1	GCF_014295315.1	1	0.0740211	1.86216	E.coli:CRISPR-Cas-I-E
GCF_030384745.1	GCF_904863445.1	0.115385	0.0740939	1.03844	E.coli:CRISPR-Cas-I-E
GCF_001900435.1	GCF_002056065.1	0.4	0.0742273	1.30326	E.coli:CRISPR-Cas-I-E
GCF_008080655.1	GCF_024918775.1	0.466667	0.0742993	1.36523	E.coli:CRISPR-Cas-I-E
GCF_020683245.1	GCF_028623065.1	0.172414	0.074337	1.09129	E.coli:CRISPR-Cas-I-E
GCF_003956345.1	GCF_018075345.1	1	0.0744339	1.86145	E.coli:CRISPR-Cas-I-E
GCF_014705965.1	GCF_024585445.1	1	0.0744376	1.86144	E.coli:CRISPR-Cas-I-E
GCF_021535005.1	GCF_900184875.1	1	0.0744414	1.86143	E.coli:CRISPR-Cas-I-E
GCF_018075345.1	GCF_024585865.1	1	0.0745154	1.8613	E.coli:CRISPR-Cas-I-E
GCF_018075345.1	GCF_022368815.1	1	0.0745314	1.86128	E.coli:CRISPR-Cas-I-E
GCF_003956345.1	GCF_029635865.1	1	0.0746818	1.86102	E.coli:CRISPR-Cas-I-E
GCF_024585865.1	GCF_029635865.1	1	0.0747633	1.86087	E.coli:CRISPR-Cas-I-E
GCF_003018855.1	GCF_014168975.1	1	0.0747678	1.86087	E.coli:CRISPR-Cas-I-E
GCF_022368815.1	GCF_029635865.1	1	0.0747793	1.86085	E.coli:CRISPR-Cas-I-E
GCF_024298945.1	GCF_024331345.2	0.652174	0.0748112	1.53718	E.coli:CRISPR-Cas-I-E
GCF_024585825.1	GCF_900184875.1	1	0.0750692	1.86035	E.coli:CRISPR-Cas-I-E
GCF_012934675.1	GCF_031661015.1	1	0.0751516	1.8602	E.coli:CRISPR-Cas-I-E
GCF_000801165.1	GCF_022353565.1	1	0.0752556	1.86002	E.coli:CRISPR-Cas-I-E
GCF_014295275.1	GCF_030389945.1	0.583333	0.0755142	1.47216	E.coli:CRISPR-Cas-I-E
GCF_008375335.1	GCF_014705965.1	1	0.0756145	1.8594	E.coli:CRISPR-Cas-I-E
GCF_000801165.1	GCF_001901085.1	0.535714	0.0757511	1.42757	E.coli:CRISPR-Cas-I-E
GCF_014168975.1	GCF_017088445.1	0.9	0.0759537	1.76588	E.coli:CRISPR-Cas-I-E
GCF_022493455.1	GCF_022493955.1	1	0.0759658	1.8588	E.coli:CRISPR-Cas-I-E
GCF_004801575.1	GCF_024585445.1	1	0.075984	1.85876	E.coli:CRISPR-Cas-I-E
GCF_018075345.1	GCF_024585505.1	1	0.0762086	1.85838	E.coli:CRISPR-Cas-I-E
GCF_014705965.1	GCF_024225435.1	1	0.076235	1.85833	E.coli:CRISPR-Cas-I-E
GCF_001901445.1	GCF_003399775.2	0.352941	0.0762782	1.25706	E.coli:CRISPR-Cas-I-E
GCF_002741315.1	GCF_013694345.1	0.666667	0.076294	1.54852	E.coli:CRISPR-Cas-I-E
GCF_001886935.1	GCF_024226085.1	0.44	0.0763646	1.33784	E.coli:CRISPR-Cas-I-E
GCF_024585505.1	GCF_029635865.1	1	0.0764565	1.85795	E.coli:CRISPR-Cas-I-E
GCF_002853965.1	GCF_003018655.1	1	0.0765845	1.85773	E.coli:CRISPR-Cas-I-E
GCF_022493575.1	GCF_031432795.1	1	0.0767028	1.85752	E.coli:CRISPR-Cas-I-E
GCF_022493955.1	GCF_028551235.1	1	0.0767122	1.85751	E.coli:CRISPR-Cas-I-E
GCF_014169915.1	GCF_019431185.1	0.2	0.0767422	1.11447	E.coli:CRISPR-Cas-I-E
GCF_014295275.1	GCF_022493335.1	0.387097	0.0767679	1.2882	E.coli:CRISPR-Cas-I-E
GCF_001886935.1	GCF_018986835.1	0.75	0.0769081	1.62502	E.coli:CRISPR-Cas-I-E
GCF_018075345.1	GCF_024585965.1	1	0.0771144	1.85681	E.coli:CRISPR-Cas-I-E
GCF_020683145.1	GCF_030285545.1	1	0.0771369	1.85677	E.coli:CRISPR-Cas-I-E
GCF_001679985.1	GCF_009728565.1	1	0.0773541	1.8564	E.coli:CRISPR-Cas-I-E
GCF_024585965.1	GCF_029635865.1	1	0.0773624	1.85639	E.coli:CRISPR-Cas-I-E
GCF_015571895.1	GCF_018460065.1	1	0.0774	1.85632	E.coli:CRISPR-Cas-I-E
GCF_019091005.1	GCF_027944935.1	1	0.0774868	1.85617	E.coli:CRISPR-Cas-I-E
GCF_024331345.2	GCF_024585865.1	0.6	0.0777937	1.48451	E.coli:CRISPR-Cas-I-E
GCF_022368815.1	GCF_024331345.2	1	0.0778097	1.85562	E.coli:CRISPR-Cas-I-E
GCF_009728565.1	GCF_020683245.1	1	0.0780182	1.85526	E.coli:CRISPR-Cas-I-E
GCF_002855415.1	GCF_022969555.2	1	0.0781199	1.85508	E.coli:CRISPR-Cas-I-E
GCF_003711005.1	GCF_024585865.1	1	0.078387	1.85462	E.coli:CRISPR-Cas-I-E
GCF_023658345.1	GCF_031661015.1	1	0.0784772	1.85447	E.coli:CRISPR-Cas-I-E
GCF_001901085.1	GCF_022353565.1	1	0.0785477	1.85435	E.coli:CRISPR-Cas-I-E
GCF_002741315.1	GCF_014705965.1	1	0.0785568	1.85433	E.coli:CRISPR-Cas-I-E
GCF_008375335.1	GCF_018075345.1	1	0.0787804	1.85395	E.coli:CRISPR-Cas-I-E
GCF_001901125.1	GCF_003018755.1	1	0.0789164	1.85371	E.coli:CRISPR-Cas-I-E
GCF_014295315.1	GCF_024331345.2	0.5	0.0789189	1.39028	E.coli:CRISPR-Cas-I-E
GCF_008375335.1	GCF_029635865.1	1	0.0790283	1.85352	E.coli:CRISPR-Cas-I-E
GCF_024730765.1	GCF_900636795.1	1	0.0791032	1.85339	E.coli:CRISPR-Cas-I-E
[truncated: 70,786 more rows]
